# Supplementary material for: Cholesterol depletion induces transcriptional changes during skeletal muscle differentiation
Source: BMC Genomics. 2014 Jun 30;15(1):544. doi: 10.1186/1471-2164-15-544 (PMC4092213; doi:10.1186/1471-2164-15-544)
Supplement: Supplementary file 1 — Additional file 1: Complete transcriptomic analysis of total mRNA expressed in chick cultured muscle cells after cholesterol depletion. Over 8.5 million sequences were obtained, from which over 5.7 million passed quality control, representing 671.38 mega basepairs of information. (XLS 1 MB) [file 12864_2014_6222_MOESM1_ESM.xls]

## Sheet: Active features
level 1	level 2	level 3	function	Control	MCD-treated	Control: parent seq. count	MCD-treated: parent seq. count	Control: rel. freq. (%)	MCD-treated: rel. freq. (%)	p-values	p-values (corrected)	Effect size	95.0% lower CI	95.0% upper CI
Cellular Processes	Cell communication	04520 Adherens junction [PATH:ko04520]	LMO7, FBXO20; F-box protein 20	0	221	499559	622533	0	0.0355001	3.4376e-57	3.37114e-55	-0.0355001	-0.0405333	-0.030467
Cellular Processes	Cell growth and death	04210 Apoptosis [PATH:ko04210]	PRKAR; cAMP-dependent protein kinase regulator	0	173	499559	622533	0	0.0277897	5.74432e-45	4.69439e-43	-0.0277897	-0.0322837	-0.0232956
Cellular Processes	Transport and catabolism	04142 Lysosome [PATH:ko04142]	LAMP1_2, CD107; lysosomal-associated membrane protein 1/2	0	158	499559	622533	0	0.0253802	6.70343e-41	4.35033e-39	-0.0253802	-0.0296907	-0.0210697
Cellular Processes	Cell growth and death	04115 p53 signaling pathway [PATH:ko04115]	CYC; cytochrome c	0	146	499559	622533	0	0.0234526	5.61211e-38	3.30216e-36	-0.0234526	-0.0276099	-0.0192952
Cellular Processes	Cell growth and death	04115 p53 signaling pathway [PATH:ko04115]	BID; BH3 interacting domain death agonist	0	132	499559	622533	0	0.0212037	1.9035e-34	1.01206e-32	-0.0212037	-0.0251741	-0.0172333
Cellular Processes	Transport and catabolism	04142 Lysosome [PATH:ko04142]	CD63, MLA1; CD63 antigen	0	131	499559	622533	0	0.0210431	3.50696e-34	1.82073e-32	-0.0210431	-0.0249997	-0.0170864
Cellular Processes	Cell growth and death	04111 Cell cycle - yeast [PATH:ko04111]	SWI5; regulatory protein SWI5	0	130	499559	622533	0	0.0208824	6.48231e-34	3.25073e-32	-0.0208824	-0.0248253	-0.0169395
Cellular Processes	Cell growth and death	04114 Oocyte meiosis [PATH:ko04114]	AURKA; aurora kinase A [EC:2.7.11.1]	0	125	499559	622533	0	0.0200793	1.48887e-32	6.84417e-31	-0.0200793	-0.0239525	-0.016206
Cellular Processes	Transport and catabolism	04142 Lysosome [PATH:ko04142]	AP3D1; AP-3 complex subunit delta-1	0	119	499559	622533	0	0.0191155	3.74938e-31	1.68837e-29	-0.0191155	-0.0229032	-0.0153277
Cellular Processes	Cell communication	04510 Focal adhesion [PATH:ko04510]	CPKC; classical protein kinase C [EC:2.7.11.13]	0	116	499559	622533	0	0.0186336	2.27438e-30	9.93745e-29	-0.0186336	-0.0223777	-0.0148894
Cellular Processes	Transport and catabolism	04144 Endocytosis [PATH:ko04144]	HGS, HRS, VPS27; hepatocyte growth factor-regulated tyrosine kinase substrate	0	110	499559	622533	0	0.0176697	8.96088e-29	3.59494e-27	-0.0176697	-0.0213251	-0.0140144
Cellular Processes	Transport and catabolism	04140 Regulation of autophagy [PATH:ko04140]	ATG4; autophagy-related protein 4 [EC:3.4.22.-]	0	108	499559	622533	0	0.0173485	3.14347e-28	1.23858e-26	-0.0173485	-0.0209737	-0.0137233
Cellular Processes	Transport and catabolism	04145 Phagosome [PATH:ko04145]	SEC22; vesicle transport protein SEC22	0	104	499559	622533	0	0.0167059	4.11985e-27	1.58095e-25	-0.0167059	-0.02027	-0.0131419
Cellular Processes	Cell motility	04810 Regulation of actin cytoskeleton [PATH:ko04810]	BDKRB2; bradykinin receptor B2	0	104	499559	622533	0	0.0167059	4.11985e-27	1.56732e-25	-0.0167059	-0.02027	-0.0131419
Cellular Processes	Transport and catabolism	04144 Endocytosis [PATH:ko04144]	VPS45; vacuolar protein sorting-associated protein 45	0	96	499559	622533	0	0.0154209	3.07465e-25	1.10312e-23	-0.0154209	-0.018859	-0.0119828
Cellular Processes	Transport and catabolism	04142 Lysosome [PATH:ko04142]	AP1S1_2; AP-1 complex subunit sigma 1/2	0	88	499559	622533	0	0.0141358	4.49543e-23	1.46951e-21	-0.0141358	-0.0174426	-0.010829
Cellular Processes	Transport and catabolism	04144 Endocytosis [PATH:ko04144]	FAM125; ESCRT-I complex subunit MVB12	0	85	499559	622533	0	0.0136539	3.16512e-22	9.83639e-21	-0.0136539	-0.0169099	-0.0103979
Cellular Processes	Cell growth and death	04210 Apoptosis [PATH:ko04210]	IRAK2; interleukin-1 receptor-associated kinase 2 [EC:2.7.11.1]	59	0	499559	622533	0.0118104	0	1.83703e-21	5.29856e-20	0.0118104	0.0084434	0.0151774
Cellular Processes	Cell growth and death	04112 Cell cycle - Caulobacter [PATH:ko04112]	lon; ATP-dependent Lon protease [EC:3.4.21.53]	0	73	499559	622533	0	0.0117263	2.7006e-19	7.22288e-18	-0.0117263	-0.0147697	-0.00868289
Cellular Processes	Cell communication	04510 Focal adhesion [PATH:ko04510]	PAK1; p21-activated kinase 1 [EC:2.7.11.1]	0	71	499559	622533	0	0.011405	9.54014e-19	2.44771e-17	-0.011405	-0.0144113	-0.00839872
Cellular Processes	Cell communication	04520 Adherens junction [PATH:ko04520]	SNAI2, SLUG; snail 2	0	71	499559	622533	0	0.011405	9.54014e-19	2.43356e-17	-0.011405	-0.0144113	-0.00839872
Cellular Processes	Transport and catabolism	04144 Endocytosis [PATH:ko04144]	RNF41, NRDP1; E3 ubiquitin-protein ligase NRDP1 [EC:6.3.2.19]	0	67	499559	622533	0	0.0107625	1.26958e-17	3.14757e-16	-0.0107625	-0.013693	-0.00783198
Cellular Processes	Cell communication	04510 Focal adhesion [PATH:ko04510]	CAPN2; calpain-2 [EC:3.4.22.53]	0	66	499559	622533	0	0.0106018	2.46015e-17	5.86845e-16	-0.0106018	-0.013513	-0.00769065
Cellular Processes	Transport and catabolism	04140 Regulation of autophagy [PATH:ko04140]	ATG3; autophagy-related protein 3	0	60	499559	622533	0	0.00963804	5.0059e-16	1.12137e-14	-0.00963804	-0.0124302	-0.00684586
Cellular Processes	Cell communication	04530 Tight junction [PATH:ko04530]	LLGL; lethal(2) giant larvae protein	0	59	499559	622533	0	0.00947741	9.21143e-16	2.0325e-14	-0.00947741	-0.0122492	-0.00670563
Cellular Processes	Transport and catabolism	04140 Regulation of autophagy [PATH:ko04140]	ATG10; autophagy-related protein 10	0	59	499559	622533	0	0.00947741	9.21143e-16	1.98293e-14	-0.00947741	-0.0122492	-0.00670563
Cellular Processes	Cell growth and death	04111 Cell cycle - yeast [PATH:ko04111]	BRRN1, BRN1, CAPH; condensin complex subunit 2	0	57	499559	622533	0	0.00915614	3.14967e-15	6.4951e-14	-0.00915614	-0.0118866	-0.0064257
Cellular Processes	Cell communication	04510 Focal adhesion [PATH:ko04510]	PDGFC_D; platelet derived growth factor C/D	200	97	499559	622533	0.0400353	0.0155815	3.77476e-15	7.6765e-14	0.0244538	0.0177451	0.0311625
Cellular Processes	Transport and catabolism	04145 Phagosome [PATH:ko04145]	RILP; Rab-interacting lysosomal protein	40	0	499559	622533	0.00800706	0	8.74896e-15	1.73135e-13	0.00800706	0.0051722	0.0108419
Cellular Processes	Cell communication	04530 Tight junction [PATH:ko04530]	KRAS, KRAS2; GTPase KRas	40	0	499559	622533	0.00800706	0	8.74896e-15	1.72362e-13	0.00800706	0.0051722	0.0108419
Cellular Processes	Transport and catabolism	04146 Peroxisome [PATH:ko04146]	PRDX1; peroxiredoxin 1 [EC:1.11.1.15]	240	531	499559	622533	0.0480424	0.0852967	3.66374e-14	6.88003e-13	-0.0372543	-0.0470691	-0.0274395
Cellular Processes	Transport and catabolism	04146 Peroxisome [PATH:ko04146]	PEX6, PXAAA1; peroxin-6	0	52	499559	622533	0	0.00835297	7.33005e-14	1.32572e-12	-0.00835297	-0.0109768	-0.00572916
Cellular Processes	Cell growth and death	04110 Cell cycle [PATH:ko04110]	MDM2; E3 ubiquitin-protein ligase Mdm2 [EC:6.3.2.19]	0	51	499559	622533	0	0.00819234	1.39655e-13	2.38876e-12	-0.00819234	-0.0107942	-0.00559046
Cellular Processes	Transport and catabolism	04142 Lysosome [PATH:ko04142]	TPP1, CLN2; tripeptidyl-peptidase I [EC:3.4.14.9]	0	49	499559	622533	0	0.00787107	5.15514e-13	8.74986e-12	-0.00787107	-0.0104284	-0.00531371
Cellular Processes	Cell communication	04540 Gap junction [PATH:ko04540]	GNAQ; guanine nucleotide-binding protein G(q) subunit alpha	0	49	499559	622533	0	0.00787107	5.15514e-13	8.61728e-12	-0.00787107	-0.0104284	-0.00531371
Cellular Processes	Cell communication	04510 Focal adhesion [PATH:ko04510]	XIAP, BIRC4; E3 ubiquitin-protein ligase XIAP	0	47	499559	622533	0	0.0075498	9.94512e-13	1.65614e-11	-0.0075498	-0.0100617	-0.00503788
Cellular Processes	Transport and catabolism	04142 Lysosome [PATH:ko04142]	GNS; N-acetylglucosamine-6-sulfatase [EC:3.1.6.14]	0	46	499559	622533	0	0.00738917	1.81107e-12	2.89574e-11	-0.00738917	-0.009878	-0.00490033
Cellular Processes	Cell growth and death	04110 Cell cycle [PATH:ko04110]	ATR; serine/threonine-protein kinase ATR [EC:2.7.11.1]	0	46	499559	622533	0	0.00738917	1.81107e-12	2.8646e-11	-0.00738917	-0.009878	-0.00490033
Cellular Processes	Transport and catabolism	04146 Peroxisome [PATH:ko04146]	SOD2; superoxide dismutase, Fe-Mn family [EC:1.15.1.1]	0	45	499559	622533	0	0.00722853	3.30395e-12	5.15206e-11	-0.00722853	-0.00969403	-0.00476303
Cellular Processes	Cell communication	04520 Adherens junction [PATH:ko04520]	WASF2; WAS protein family, member 2	0	44	499559	622533	0	0.0070679	6.03978e-12	9.00458e-11	-0.0070679	-0.0095098	-0.00462599
Cellular Processes	Transport and catabolism	04145 Phagosome [PATH:ko04145]	STX7; syntaxin 7	0	42	499559	622533	0	0.00674663	2.0332e-11	2.87581e-10	-0.00674663	-0.00914053	-0.00435273
Cellular Processes	Cell growth and death	04110 Cell cycle [PATH:ko04110]	GADD45; growth arrest and DNA-damage-inducible protein	309	220	499559	622533	0.0618546	0.0353395	1.98148e-10	2.54194e-09	0.0265151	0.0178348	0.0351954
Cellular Processes	Cell growth and death	04112 Cell cycle - Caulobacter [PATH:ko04112]	rseP; regulator of sigma E protease [EC:3.4.24.-]	539	448	499559	622533	0.107895	0.0719641	2.5575e-10	3.1438e-09	0.0359311	0.0242969	0.0475654
Cellular Processes	Transport and catabolism	04140 Regulation of autophagy [PATH:ko04140]	ATG11; autophagy-related protein 11	306	591	499559	622533	0.061254	0.0949347	2.73773e-10	3.356e-09	-0.0336807	-0.0443104	-0.023051
Cellular Processes	Cell communication	04540 Gap junction [PATH:ko04540]	MAP3K2, MEKK2; mitogen-activated protein kinase kinase kinase 2 [EC:2.7.11.25]	0	37	499559	622533	0	0.00594346	4.48237e-10	5.40456e-09	-0.00594346	-0.00821207	-0.00367485
Cellular Processes	Cell communication	04520 Adherens junction [PATH:ko04520]	WAS; Wiskott-Aldrich syndrome protein	0	35	499559	622533	0	0.00562219	1.59259e-09	1.83501e-08	-0.00562219	-0.00783833	-0.00340606
Cellular Processes	Transport and catabolism	04144 Endocytosis [PATH:ko04144]	PSD; PH and SEC7 domain-containing protein	0	34	499559	622533	0	0.00546156	3.02497e-09	3.37101e-08	-0.00546156	-0.00765089	-0.00327222
Cellular Processes	Transport and catabolism	04140 Regulation of autophagy [PATH:ko04140]	PIK3R4, VPS15; phosphoinositide-3-kinase, regulatory subunit 4, p150 [EC:2.7.11.1]	0	34	499559	622533	0	0.00546156	3.02497e-09	3.32898e-08	-0.00546156	-0.00765089	-0.00327222
Cellular Processes	Cell growth and death	04110 Cell cycle [PATH:ko04110]	PCNA; proliferating cell nuclear antigen	575	499	499559	622533	0.115102	0.0801564	3.73309e-09	4.05767e-08	0.0349451	0.0228514	0.0470388
Cellular Processes	Cell growth and death	04110 Cell cycle [PATH:ko04110]	E2F2; E2F transcription factor 2	0	33	499559	622533	0	0.00530092	5.77614e-09	6.18692e-08	-0.00530092	-0.00746306	-0.00313878
Cellular Processes	Transport and catabolism	04142 Lysosome [PATH:ko04142]	MSFD8, CLN7; MFS transporter, ceroid-lipofuscinosis neuronal protein 7	0	33	499559	622533	0	0.00530092	5.77614e-09	6.17194e-08	-0.00530092	-0.00746306	-0.00313878
Cellular Processes	Transport and catabolism	04142 Lysosome [PATH:ko04142]	AP4M1; AP-4 complex subunit mu-1	23	0	499559	622533	0.00460406	0	8.25504e-09	8.67369e-08	0.00460406	0.00236893	0.0068392
Cellular Processes	Transport and catabolism	04146 Peroxisome [PATH:ko04146]	HACL1; 2-hydroxyacyl-CoA lyase 1 [EC:4.1.-.-]	0	32	499559	622533	0	0.00514029	1.10884e-08	1.16231e-07	-0.00514029	-0.00727482	-0.00300576
Cellular Processes	Cell communication	04530 Tight junction [PATH:ko04530]	CSDA, ZONAB; cold shock domain protein A	0	32	499559	622533	0	0.00514029	1.10884e-08	1.15681e-07	-0.00514029	-0.00727482	-0.00300576
Cellular Processes	Cell growth and death	04113 Meiosis - yeast [PATH:ko04113]	IME2; meiosis induction protein kinase IME2/SME1 [EC:2.7.11.1]	22	0	499559	622533	0.00440388	0	1.85426e-08	1.91189e-07	0.00440388	0.0022101	0.00659766
Cellular Processes	Transport and catabolism	04146 Peroxisome [PATH:ko04146]	ABCD4, PXMP1L; ATP-binding cassette, subfamily D (ALD), member 4	0	31	499559	622533	0	0.00497966	2.1399e-08	2.18596e-07	-0.00497966	-0.00708614	-0.00287317
Cellular Processes	Cell growth and death	04113 Meiosis - yeast [PATH:ko04113]	GIP1; GLC7-interacting protein 1	0	31	499559	622533	0	0.00497966	2.1399e-08	2.17089e-07	-0.00497966	-0.00708614	-0.00287317
Cellular Processes	Cell growth and death	04115 p53 signaling pathway [PATH:ko04115]	TP73; tumor protein p73	0	30	499559	622533	0	0.00481902	4.15088e-08	4.10713e-07	-0.00481902	-0.006897	-0.00274104
Cellular Processes	Transport and catabolism	04144 Endocytosis [PATH:ko04144]	MVB12; ESCRT-I complex subunit MVB12	0	30	499559	622533	0	0.00481902	4.15088e-08	4.09794e-07	-0.00481902	-0.006897	-0.00274104
Cellular Processes	Cell growth and death	04111 Cell cycle - yeast [PATH:ko04111]	HRAD17, RAD24; cell cycle checkpoint protein	21	0	499559	622533	0.00420371	0	4.16508e-08	4.09365e-07	0.00420371	0.00205224	0.00635518
Cellular Processes	Cell communication	04520 Adherens junction [PATH:ko04520]	SORBS1, SH3D5, PONSIN, CAP; sorbin and SH3 domain containing 1	21	0	499559	622533	0.00420371	0	4.16508e-08	4.0755e-07	0.00420371	0.00205224	0.00635518
Cellular Processes	Cell communication	04510 Focal adhesion [PATH:ko04510]	MYLPF; fast skeletal myosin light chain 2	2098	2214	499559	622533	0.41997	0.355644	5.18853e-08	5.04339e-07	0.0643266	0.0407294	0.0879238
Cellular Processes	Transport and catabolism	04142 Lysosome [PATH:ko04142]	CTSA; cathepsin A (carboxypeptidase C) [EC:3.4.16.5]	160	100	499559	622533	0.0320282	0.0160634	5.20582e-08	5.04907e-07	0.0159648	0.0097349	0.0221948
Cellular Processes	Cell communication	04530 Tight junction [PATH:ko04530]	MYH; myosin heavy chain	5533	6240	499559	622533	1.10758	1.00236	6.00932e-08	5.81559e-07	0.10522	0.0667278	0.143713
Cellular Processes	Transport and catabolism	04144 Endocytosis [PATH:ko04144]	RUFY1, RABIP4; RUN and FYVE domain-containing protein 1	0	28	499559	622533	0	0.00449775	7.36726e-08	7.11416e-07	-0.00449775	-0.00651726	-0.00247824
Cellular Processes	Transport and catabolism	04144 Endocytosis [PATH:ko04144]	VPS36, EAP45; ESCRT-II complex subunit VPS36	58	158	499559	622533	0.0116102	0.0253802	1.24969e-07	1.18092e-06	-0.0137699	-0.0190818	-0.0084581
Cellular Processes	Cell motility	02030 Bacterial chemotaxis [PATH:ko02030]	cheB; two-component system, chemotaxis family, response regulator CheB [EC:3.1.1.61]	0	27	499559	622533	0	0.00433712	1.3469e-07	1.24871e-06	-0.00433712	-0.00632661	-0.00234763
Cellular Processes	Cell growth and death	04110 Cell cycle [PATH:ko04110]	CDKN1A, P21, CIP1; cyclin-dependent kinase inhibitor 1A	197	137	499559	622533	0.0394348	0.0220069	1.56661e-07	1.43432e-06	0.0174279	0.0104495	0.0244064
Cellular Processes	Transport and catabolism	04142 Lysosome [PATH:ko04142]	ARSB; arylsulfatase B [EC:3.1.6.12]	19	0	499559	622533	0.00380335	0	2.10148e-07	1.89649e-06	0.00380335	0.00173963	0.00586708
Cellular Processes	Cell growth and death	04113 Meiosis - yeast [PATH:ko04113]	SPR3; sporulation-regulated protein 3	0	26	499559	622533	0	0.00417649	2.46855e-07	2.20075e-06	-0.00417649	-0.0061354	-0.00221757
Cellular Processes	Cell communication	04520 Adherens junction [PATH:ko04520]	PTPN1, PTP1B; tyrosine-protein phosphatase non-receptor type 1 [EC:3.1.3.48]	0	24	499559	622533	0	0.00385522	8.36577e-07	7.11333e-06	-0.00385522	-0.00575116	-0.00195928
Cellular Processes	Transport and catabolism	04142 Lysosome [PATH:ko04142]	SLC17A5; MFS transporter, ACS family, solute carrier family 17 (sodium-dependent inorganic phosphate cotransporter), member 5	0	24	499559	622533	0	0.00385522	8.36577e-07	7.05892e-06	-0.00385522	-0.00575116	-0.00195928
Cellular Processes	Cell growth and death	04110 Cell cycle [PATH:ko04110]	CCNE; cyclin E	17	0	499559	622533	0.003403	0	1.06029e-06	8.82844e-06	0.003403	0.00143179	0.00537422
Cellular Processes	Cell communication	04510 Focal adhesion [PATH:ko04510]	ACTN; actinin alpha	1811	1924	499559	622533	0.36252	0.30906	1.18428e-06	9.84222e-06	0.0534598	0.0314757	0.0754439
Cellular Processes	Cell growth and death	04112 Cell cycle - Caulobacter [PATH:ko04112]	divJ; two-component system, cell cycle sensor histidine kinase DivJ [EC:2.7.13.3]	75	36	499559	622533	0.0150132	0.00578283	1.6352e-06	1.29787e-05	0.00923042	0.00498952	0.0134713
Cellular Processes	Cell communication	04540 Gap junction [PATH:ko04540]	CDK1, CDC2; cyclin-dependent kinase 1 [EC:2.7.11.22 2.7.11.23]	238	187	499559	622533	0.047642	0.0300386	2.66551e-06	2.08193e-05	0.0176035	0.00982369	0.0253832
Cellular Processes	Cell motility	02040 Flagellar assembly [PATH:ko02040]	motC; chemotaxis protein MotC	0	22	499559	622533	0	0.00353395	2.87588e-06	2.22653e-05	-0.00353395	-0.00536423	-0.00170367
Cellular Processes	Cell motility	04810 Regulation of actin cytoskeleton [PATH:ko04810]	FGF; fibroblast growth factor	0	22	499559	622533	0	0.00353395	2.87588e-06	2.22263e-05	-0.00353395	-0.00536423	-0.00170367
Cellular Processes	Transport and catabolism	04146 Peroxisome [PATH:ko04146]	PMVK; phosphomevalonate kinase [EC:2.7.4.2]	31	7	499559	622533	0.00620547	0.00112444	4.0494e-06	3.08103e-05	0.00508103	0.00238963	0.00777244
Cellular Processes	Cell communication	04540 Gap junction [PATH:ko04540]	TUBA; tubulin alpha	2921	3244	499559	622533	0.584716	0.521097	6.48573e-06	4.74652e-05	0.0636188	0.0355727	0.091665
Cellular Processes	Cell growth and death	04110 Cell cycle [PATH:ko04110]	CCNB; cyclin B	333	288	499559	622533	0.0666588	0.0462626	6.55656e-06	4.79041e-05	0.0203962	0.0111118	0.0296805
Cellular Processes	Cell communication	04510 Focal adhesion [PATH:ko04510]	MYL9; myosin regulatory light chain 9	368	326	499559	622533	0.073665	0.0523667	8.39913e-06	6.07629e-05	0.0212983	0.0115159	0.0310806
Cellular Processes	Transport and catabolism	04144 Endocytosis [PATH:ko04144]	RAB31, RAB22B; Ras-related protein Rab-31	0	20	499559	622533	0	0.00321268	1.00571e-05	7.2283e-05	-0.00321268	-0.00497424	-0.00145112
Cellular Processes	Cell growth and death	04210 Apoptosis [PATH:ko04210]	IL1RAP; interleukin 1 receptor accessory protein	0	20	499559	622533	0	0.00321268	1.00571e-05	7.21655e-05	-0.00321268	-0.00497424	-0.00145112
Cellular Processes	Cell communication	04510 Focal adhesion [PATH:ko04510]	PTEN; phosphatidylinositol-3,4,5-trisphosphate 3-phosphatase and dual-specificity protein phosphatase PTEN [EC:3.1.3.16 3.1.3.48 3.1.3.67]	431	395	499559	622533	0.0862761	0.0634505	1.18883e-05	8.39408e-05	0.0228256	0.0122049	0.0334464
Cellular Processes	Transport and catabolism	04142 Lysosome [PATH:ko04142]	E3.5.1.26; N4-(beta-N-acetylglucosaminyl)-L-asparaginase [EC:3.5.1.26]	14	0	499559	622533	0.00280247	0	1.20164e-05	8.47095e-05	0.00280247	0.000980907	0.00462404
Cellular Processes	Transport and catabolism	04145 Phagosome [PATH:ko04145]	TLR4; toll-like receptor 4	14	0	499559	622533	0.00280247	0	1.20164e-05	8.45744e-05	0.00280247	0.000980907	0.00462404
Cellular Processes	Transport and catabolism	04145 Phagosome [PATH:ko04145]	RAB7B; Ras-related protein Rab-7B	14	0	499559	622533	0.00280247	0	1.20164e-05	8.37728e-05	0.00280247	0.000980907	0.00462404
Cellular Processes	Cell motility	04810 Regulation of actin cytoskeleton [PATH:ko04810]	RDX; radixin	372	334	499559	622533	0.0744657	0.0536518	1.59093e-05	0.000109871	0.0208139	0.0109572	0.0306706
Cellular Processes	Transport and catabolism	04140 Regulation of autophagy [PATH:ko04140]	ULK, ATG1; unc51-like kinase [EC:2.7.11.1]	101	63	499559	622533	0.0202178	0.0101199	1.65775e-05	0.000113951	0.0100979	0.00507655	0.0151192
Cellular Processes	Cell communication	04520 Adherens junction [PATH:ko04520]	PTPRF, LAR; receptor-type tyrosine-protein phosphatase F [EC:3.1.3.48]	114	75	499559	622533	0.0228201	0.0120476	1.84581e-05	0.000126288	0.0107726	0.00542126	0.0161239
Cellular Processes	Transport and catabolism	04142 Lysosome [PATH:ko04142]	E3.2.1.25, MANBA, manB; beta-mannosidase [EC:3.2.1.25]	0	19	499559	622533	0	0.00305205	1.8942e-05	0.000129398	-0.00305205	-0.00477796	-0.00132614
Cellular Processes	Cell communication	04510 Focal adhesion [PATH:ko04510]	PAK3, MRX30; p21-activated kinase 3 [EC:2.7.11.1]	0	19	499559	622533	0	0.00305205	1.8942e-05	0.000129198	-0.00305205	-0.00477796	-0.00132614
Cellular Processes	Transport and catabolism	04145 Phagosome [PATH:ko04145]	CD36; CD36 antigen	0	19	499559	622533	0	0.00305205	1.8942e-05	0.000128011	-0.00305205	-0.00477796	-0.00132614
Cellular Processes	Cell communication	04510 Focal adhesion [PATH:ko04510]	VAV; vav oncogene	115	76	499559	622533	0.0230203	0.0122082	1.90233e-05	0.000128364	0.0108121	0.00543556	0.0161887
Cellular Processes	Cell growth and death	04115 p53 signaling pathway [PATH:ko04115]	EI24; etoposide-induced 2.4 mRNA	110	223	499559	622533	0.0220194	0.0358214	2.46016e-05	0.000163751	-0.013802	-0.0204026	-0.00720139
Cellular Processes	Transport and catabolism	04144 Endocytosis [PATH:ko04144]	EHD3; EH domain-containing protein 3	374	614	499559	622533	0.074866	0.0986293	2.52025e-05	0.000167498	-0.0237633	-0.0349947	-0.0125318
Cellular Processes	Cell communication	04510 Focal adhesion [PATH:ko04510]	CRK, CRKII; proto-oncogene C-crk	315	529	499559	622533	0.0630556	0.0849754	2.61796e-05	0.00017373	-0.0219198	-0.0323157	-0.0115239
Cellular Processes	Cell growth and death	04111 Cell cycle - yeast [PATH:ko04111]	MRC1; mediator of replication checkpoint protein 1	13	0	499559	622533	0.0026023	0	2.69911e-05	0.000178044	0.0026023	0.000834128	0.00437046
Cellular Processes	Cell growth and death	04115 p53 signaling pathway [PATH:ko04115]	SIAH1; E3 ubiquitin-protein ligase SIAH1 [EC:6.3.2.19]	13	0	499559	622533	0.0026023	0	2.69911e-05	0.000177514	0.0026023	0.000834128	0.00437046
Cellular Processes	Transport and catabolism	04146 Peroxisome [PATH:ko04146]	PEX13; peroxin-13	0	18	499559	622533	0	0.00289141	3.58556e-05	0.000231331	-0.00289141	-0.00458072	-0.0012021
Cellular Processes	Transport and catabolism	04140 Regulation of autophagy [PATH:ko04140]	GABARAP, ATG8, LC3; GABA(A) receptor-associated protein (autophagy-related protein 8)	94	59	499559	622533	0.0188166	0.00947741	3.83267e-05	0.000245124	0.00933919	0.00447846	0.0141999
Cellular Processes	Cell growth and death	04111 Cell cycle - yeast [PATH:ko04111]	PRMT5, HSL7; protein arginine N-methyltransferase 5 [EC:2.1.1.125]	78	45	499559	622533	0.0156138	0.00722853	3.83337e-05	0.000244814	0.00838524	0.00397396	0.0127965
Cellular Processes	Transport and catabolism	04145 Phagosome [PATH:ko04145]	ATPeVA, ATP6A1; V-type H+-transporting ATPase subunit A [EC:3.6.3.14]	48	118	499559	622533	0.00960847	0.0189548	5.14776e-05	0.000326395	-0.00934634	-0.0140682	-0.00462445
Cellular Processes	Transport and catabolism	04144 Endocytosis [PATH:ko04144]	GRK4_5_6; G protein-coupled receptor kinase [EC:2.7.11.16]	0	17	499559	622533	0	0.00273078	6.82156e-05	0.000422802	-0.00273078	-0.00438246	-0.0010791
Cellular Processes	Transport and catabolism	04142 Lysosome [PATH:ko04142]	HGSNAT; heparan-alpha-glucosaminide N-acetyltransferase [EC:2.3.1.78]	297	266	499559	622533	0.0594524	0.0427287	0.000106828	0.000646681	0.0167238	0.00788224	0.0255653
Cellular Processes	Cell growth and death	04110 Cell cycle [PATH:ko04110]	CCNA; cyclin A	188	153	499559	622533	0.0376332	0.024577	0.000107333	0.000648849	0.0130562	0.00606257	0.0200498
Cellular Processes	Cell motility	04810 Regulation of actin cytoskeleton [PATH:ko04810]	FGFR3; fibroblast growth factor receptor 3 [EC:2.7.10.1]	179	144	499559	622533	0.0358316	0.0231313	0.000108928	0.000655796	0.0127003	0.00588035	0.0195203
Cellular Processes	Cell communication	04510 Focal adhesion [PATH:ko04510]	RHOA; Ras homolog gene family, member A	175	140	499559	622533	0.0350309	0.0224888	0.000109238	0.000654982	0.0125421	0.00580088	0.0192834
Cellular Processes	Transport and catabolism	04146 Peroxisome [PATH:ko04146]	PECR; peroxisomal trans-2-enoyl-CoA reductase [EC:1.3.1.38]	1016	1482	499559	622533	0.203379	0.23806	0.000110355	0.00066078	-0.0346803	-0.05243	-0.0169306
Cellular Processes	Cell growth and death	04115 p53 signaling pathway [PATH:ko04115]	BBC3, PUMA; BCL2-binding component 3	129	95	499559	622533	0.0258228	0.0152602	0.000116324	0.000692761	0.0105625	0.00479905	0.016326
Cellular Processes	Cell communication	04530 Tight junction [PATH:ko04530]	PARD6; partitioning defective protein 6	0	16	499559	622533	0	0.00257014	0.000130427	0.000771547	-0.00257014	-0.00418306	-0.000957225
Cellular Processes	Transport and catabolism	04142 Lysosome [PATH:ko04142]	IDS; iduronate 2-sulfatase [EC:3.1.6.13]	0	16	499559	622533	0	0.00257014	0.000130427	0.000770515	-0.00257014	-0.00418306	-0.000957225
Cellular Processes	Cell growth and death	04114 Oocyte meiosis [PATH:ko04114]	ORB; oo18 RNA-binding protein	0	16	499559	622533	0	0.00257014	0.000130427	0.000765391	-0.00257014	-0.00418306	-0.000957225
Cellular Processes	Transport and catabolism	04145 Phagosome [PATH:ko04145]	TLR2; toll-like receptor 2	274	244	499559	622533	0.0548484	0.0391947	0.000158174	0.00089951	0.0156537	0.00715576	0.0241516
Cellular Processes	Cell communication	04510 Focal adhesion [PATH:ko04510]	LAMB1; laminin, beta 1	231	393	499559	622533	0.0462408	0.0631292	0.000170594	0.000959021	-0.0168884	-0.0258717	-0.00790511
Cellular Processes	Cell communication	04510 Focal adhesion [PATH:ko04510]	COL4A; collagen, type IV, alpha	238	208	499559	622533	0.047642	0.0334119	0.000218637	0.00121212	0.0142301	0.0063116	0.0221487
Cellular Processes	Transport and catabolism	04140 Regulation of autophagy [PATH:ko04140]	ATG13; autophagy-related protein 13	0	15	499559	622533	0	0.00240951	0.000250554	0.00137524	-0.00240951	-0.00398244	-0.000836579
Cellular Processes	Cell growth and death	04115 p53 signaling pathway [PATH:ko04115]	RFWD2, COP1; E3 ubiquitin-protein ligase RFWD2 [EC:6.3.2.19]	190	159	499559	622533	0.0380335	0.0255408	0.000250896	0.0013703	0.0124927	0.00543154	0.0195539
Cellular Processes	Transport and catabolism	04145 Phagosome [PATH:ko04145]	DYNC1H; dynein heavy chain 1, cytosolic	1061	1132	499559	622533	0.212387	0.181838	0.000304287	0.00164159	0.0305496	0.0136136	0.0474855
Cellular Processes	Cell motility	02030 Bacterial chemotaxis [PATH:ko02030]	cheY; two-component system, chemotaxis family, response regulator CheY	71	44	499559	622533	0.0142125	0.0070679	0.000304554	0.00164102	0.00714464	0.00288099	0.0114083
Cellular Processes	Transport and catabolism	04142 Lysosome [PATH:ko04142]	IDUA; L-iduronidase [EC:3.2.1.76]	10	0	499559	622533	0.00200177	0	0.000305887	0.0016402	0.00200177	0.000407506	0.00359603
Cellular Processes	Transport and catabolism	04144 Endocytosis [PATH:ko04144]	AP2M1; AP-2 complex subunit mu-1	378	361	499559	622533	0.0756667	0.0579889	0.000345558	0.00184395	0.0176778	0.00763386	0.0277218
Cellular Processes	Cell growth and death	04115 p53 signaling pathway [PATH:ko04115]	LRDD, PIDD; leucine-rich repeats and death domain-containing protein	141	111	499559	622533	0.0282249	0.0178304	0.000351342	0.00186579	0.0103945	0.00432266	0.0164664
Cellular Processes	Cell growth and death	04115 p53 signaling pathway [PATH:ko04115]	PMAIP1; phorbol-12-myristate-13-acetate-induced protein 1	15	50	499559	622533	0.00300265	0.0080317	0.000413444	0.00217206	-0.00502905	-0.00807793	-0.00198018
Cellular Processes	Cell communication	04540 Gap junction [PATH:ko04540]	TUBB; tubulin beta	3192	3653	499559	622533	0.638964	0.586796	0.000448133	0.00232114	0.0521674	0.0226904	0.0816444
Cellular Processes	Transport and catabolism	04146 Peroxisome [PATH:ko04146]	E3.6.1.22, NUDT12, nudC; NAD+ diphosphatase [EC:3.6.1.22]	0	14	499559	622533	0	0.00224888	0.000483389	0.00246612	-0.00224888	-0.00378046	-0.00071729
Cellular Processes	Transport and catabolism	04144 Endocytosis [PATH:ko04144]	TSG101, STP22, VPS23; ESCRT-I complex subunit TSG101	64	39	499559	622533	0.0128113	0.00626473	0.000485281	0.00246722	0.00654657	0.0024895	0.0106036
Cellular Processes	Cell communication	04510 Focal adhesion [PATH:ko04510]	FLT1, VEGFR1; FMS-like tyrosine kinase 1 [EC:2.7.10.1]	19	58	499559	622533	0.00380335	0.00931678	0.000496263	0.00251436	-0.00551342	-0.00881202	-0.00221482
Cellular Processes	Transport and catabolism	04145 Phagosome [PATH:ko04145]	SEC61B, SBH2; protein transport protein SEC61 subunit beta	65	40	499559	622533	0.0130115	0.00642536	0.000507989	0.00256787	0.00658611	0.00249504	0.0106772
Cellular Processes	Cell communication	04540 Gap junction [PATH:ko04540]	DRD2; dopamine receptor D2	162	134	499559	622533	0.0324286	0.021525	0.000535423	0.00269114	0.0109036	0.00436878	0.0174385
Cellular Processes	Transport and catabolism	04144 Endocytosis [PATH:ko04144]	RAB4A, RAB4; Ras-related protein Rab-4A	16	3	499559	622533	0.00320282	0.000481902	0.000678602	0.00336102	0.00272092	0.000705961	0.00473588
Cellular Processes	Cell motility	04810 Regulation of actin cytoskeleton [PATH:ko04810]	TIAM; T-cell lymphoma invasion and metastasis	49	27	499559	622533	0.00980865	0.00433712	0.0007268	0.00357566	0.00547153	0.00192138	0.00902168
Cellular Processes	Transport and catabolism	04142 Lysosome [PATH:ko04142]	CTSP; cathepsin P [EC:3.4.22.-]	413	406	499559	622533	0.0826729	0.0652174	0.00078812	0.00385158	0.0174555	0.00691673	0.0279943
Cellular Processes	Cell growth and death	04112 Cell cycle - Caulobacter [PATH:ko04112]	cpdR; two-component system, cell cycle response regulator CpdR	86	167	499559	622533	0.0172152	0.0268259	0.000822519	0.00399315	-0.0096107	-0.0154218	-0.00379958
Cellular Processes	Cell growth and death	04115 p53 signaling pathway [PATH:ko04115]	TP53I3; tumor protein p53-inducible protein 3 [EC:1.-.-.-]	125	99	499559	622533	0.0250221	0.0159028	0.000907841	0.00436416	0.0091193	0.00337609	0.0148625
Cellular Processes	Cell growth and death	04110 Cell cycle [PATH:ko04110]	ORC2; origin recognition complex subunit 2	0	12	499559	622533	0	0.00192761	0.000910955	0.0043413	-0.00192761	-0.00337181	-0.000483404
Cellular Processes	Transport and catabolism	04146 Peroxisome [PATH:ko04146]	DHRS4; dehydrogenase/reductase SDR family member 4 [EC:1.1.-.-]	0	12	499559	622533	0	0.00192761	0.000910955	0.00433662	-0.00192761	-0.00337181	-0.000483404
Cellular Processes	Cell communication	04510 Focal adhesion [PATH:ko04510]	PDGFA_B; platelet derived growth factor A/B	0	12	499559	622533	0	0.00192761	0.000910955	0.00432728	-0.00192761	-0.00337181	-0.000483404
Cellular Processes	Cell communication	04520 Adherens junction [PATH:ko04520]	PTPN6, SHP-1; tyrosine-protein phosphatase non-receptor type 6 [EC:3.1.3.48]	0	12	499559	622533	0	0.00192761	0.000910955	0.00429492	-0.00192761	-0.00337181	-0.000483404
Cellular Processes	Cell communication	04510 Focal adhesion [PATH:ko04510]	ITGA9; integrin alpha 9	0	12	499559	622533	0	0.00192761	0.000910955	0.00429034	-0.00192761	-0.00337181	-0.000483404
Cellular Processes	Transport and catabolism	04146 Peroxisome [PATH:ko04146]	PEX12, PAF3; peroxin-12	0	13	499559	622533	0	0.00208824	0.000936016	0.00435262	-0.00208824	-0.00357698	-0.000599506
Cellular Processes	Cell growth and death	04210 Apoptosis [PATH:ko04210]	CASP10; caspase 10 [EC:3.4.22.63]	0	13	499559	622533	0	0.00208824	0.000936016	0.00432528	-0.00208824	-0.00357698	-0.000599506
Cellular Processes	Transport and catabolism	04144 Endocytosis [PATH:ko04144]	LDLRAP1, ARH; low density lipoprotein receptor adapter protein 1	0	13	499559	622533	0	0.00208824	0.000936016	0.00431624	-0.00208824	-0.00357698	-0.000599506
Cellular Processes	Cell growth and death	04110 Cell cycle [PATH:ko04110]	CHK2; serine/threonine-protein kinase Chk2 [EC:2.7.11.1]	0	13	499559	622533	0	0.00208824	0.000936016	0.00431173	-0.00208824	-0.00357698	-0.000599506
Cellular Processes	Cell communication	04540 Gap junction [PATH:ko04540]	ADCY7; adenylate cyclase 7 [EC:4.6.1.1]	0	13	499559	622533	0	0.00208824	0.000936016	0.00428935	-0.00208824	-0.00357698	-0.000599506
Cellular Processes	Cell communication	04510 Focal adhesion [PATH:ko04510]	PARV; parvin	264	426	499559	622533	0.0528466	0.0684301	0.0009998	0.00456269	-0.0155835	-0.0250373	-0.00612973
Cellular Processes	Cell communication	04540 Gap junction [PATH:ko04540]	GRM1_5; metabotropic glutamate receptor 1/5	286	457	499559	622533	0.0572505	0.0734098	0.00100622	0.00458253	-0.0161593	-0.0259608	-0.0063577
Cellular Processes	Cell motility	02040 Flagellar assembly [PATH:ko02040]	motD; chemotaxis protein MotD	238	218	499559	622533	0.047642	0.0350182	0.00120179	0.00537881	0.0126238	0.00464008	0.0206075
Cellular Processes	Transport and catabolism	04142 Lysosome [PATH:ko04142]	CTSF; cathepsin F [EC:3.4.22.41]	158	134	499559	622533	0.0316279	0.021525	0.0012559	0.0055926	0.0101029	0.00361805	0.0165878
Cellular Processes	Transport and catabolism	04144 Endocytosis [PATH:ko04144]	RAB5B; Ras-related protein Rab-5B	71	48	499559	622533	0.0142125	0.00771043	0.00127988	0.00569367	0.0065021	0.00218809	0.0108161
Cellular Processes	Cell communication	04510 Focal adhesion [PATH:ko04510]	ARHGAP5; Rho GTPase-activating protein 5	147	123	499559	622533	0.029426	0.019758	0.00133877	0.00594365	0.00966796	0.00341432	0.0159216
Cellular Processes	Cell communication	04510 Focal adhesion [PATH:ko04510]	PIK3C; phosphatidylinositol-4,5-bisphosphate 3-kinase [EC:2.7.1.153]	46	101	499559	622533	0.00920812	0.016224	0.00140243	0.00620757	-0.00701592	-0.0115035	-0.00252834
Cellular Processes	Cell motility	02030 Bacterial chemotaxis [PATH:ko02030]	cheC; chemotaxis protein CheC	53	32	499559	622533	0.0106094	0.00514029	0.00142004	0.00626039	0.00546907	0.0017496	0.00918854
Cellular Processes	Cell growth and death	04115 p53 signaling pathway [PATH:ko04115]	SCOTIN; scotin	284	269	499559	622533	0.0568501	0.0432106	0.0014646	0.00641834	0.0136396	0.00489889	0.0223803
Cellular Processes	Cell growth and death	04111 Cell cycle - yeast [PATH:ko04111]	CLN1; G1/S-specific cyclin CLN1	8	0	499559	622533	0.00160141	0	0.00154331	0.00673652	0.00160141	0.000138132	0.00306469
Cellular Processes	Cell motility	04810 Regulation of actin cytoskeleton [PATH:ko04810]	CHRM1; muscarinic acetylcholine receptor M1	0	11	499559	622533	0	0.00176697	0.00166888	0.00719214	-0.00176697	-0.00316475	-0.0003692
Cellular Processes	Cell communication	04510 Focal adhesion [PATH:ko04510]	ITGA7; integrin alpha 7	0	11	499559	622533	0	0.00176697	0.00166888	0.00714331	-0.00176697	-0.00316475	-0.0003692
Cellular Processes	Cell growth and death	04110 Cell cycle [PATH:ko04110]	APC13; anaphase-promoting complex subunit 13	0	11	499559	622533	0	0.00176697	0.00166888	0.00712948	-0.00176697	-0.00316475	-0.0003692
Cellular Processes	Cell growth and death	04110 Cell cycle [PATH:ko04110]	TGFB3; transforming growth factor beta-3	474	481	499559	622533	0.0948837	0.077265	0.0016941	0.00720236	0.0176187	0.0062863	0.0289511
Cellular Processes	Cell growth and death	04112 Cell cycle - Caulobacter [PATH:ko04112]	dgcB; diguanylate cyclase	91	68	499559	622533	0.0182161	0.0109231	0.00172808	0.00730461	0.00729295	0.00238473	0.0122012
Cellular Processes	Cell growth and death	04110 Cell cycle [PATH:ko04110]	CDC25B; cell division cycle 25B [EC:3.1.3.48]	32	15	499559	622533	0.00640565	0.00240951	0.0017339	0.00730822	0.00399614	0.00111031	0.00688197
Cellular Processes	Transport and catabolism	04144 Endocytosis [PATH:ko04144]	USP8, UBP5; ubiquitin carboxyl-terminal hydrolase 8 [EC:3.1.2.15]	94	71	499559	622533	0.0188166	0.011405	0.00176529	0.00740516	0.00741158	0.0024208	0.0124024
Cellular Processes	Cell communication	04520 Adherens junction [PATH:ko04520]	TJP1, ZO1; tight junction protein 1	95	176	499559	622533	0.0190168	0.0282716	0.00190073	0.00791315	-0.00925482	-0.0152707	-0.00323898
Cellular Processes	Transport and catabolism	04144 Endocytosis [PATH:ko04144]	PML, TRIM19; probable transcription factor PML	325	317	499559	622533	0.0650574	0.050921	0.0021939	0.00906524	0.0141364	0.00476058	0.0235122
Cellular Processes	Transport and catabolism	04144 Endocytosis [PATH:ko04144]	ARAP; Arf-GAP, Rho-GAP domain, ANK repeat and PH domain-containing protein	39	21	499559	622533	0.00780689	0.00337332	0.00222987	0.00919664	0.00443357	0.00123669	0.00763045
Cellular Processes	Transport and catabolism	04144 Endocytosis [PATH:ko04144]	CHMP1, VPS46, DID2; charged multivesicular body protein 1	117	95	499559	622533	0.0234207	0.0152602	0.00233122	0.00957885	0.00816042	0.00257035	0.0137505
Cellular Processes	Cell growth and death	04110 Cell cycle [PATH:ko04110]	MAD2; mitotic spindle assembly checkpoint protein MAD2	71	50	499559	622533	0.0142125	0.0080317	0.00243937	0.00997679	0.00618083	0.00184187	0.0105198
Cellular Processes	Cell growth and death	04114 Oocyte meiosis [PATH:ko04114]	SGOL1; shugoshin-like 1	19	52	499559	622533	0.00380335	0.00835297	0.00263388	0.0107226	-0.00454962	-0.00774547	-0.00135376
Cellular Processes	Transport and catabolism	04145 Phagosome [PATH:ko04145]	MPO; myeloperoxidase [EC:1.11.2.2]	579	605	499559	622533	0.115902	0.0971836	0.00271433	0.0109893	0.0187186	0.00616123	0.031276
Cellular Processes	Cell communication	04530 Tight junction [PATH:ko04530]	VAPA; vesicle-associated membrane protein-associated protein A	20	54	499559	622533	0.00400353	0.00867424	0.00288327	0.0116094	-0.00467071	-0.00792785	-0.00141357
Cellular Processes	Cell communication	04530 Tight junction [PATH:ko04530]	AMOTL1, JEAP; angiomotin like 1	43	25	499559	622533	0.00860759	0.00401585	0.00291674	0.0117334	0.00459174	0.00122213	0.00796135
Cellular Processes	Cell communication	04510 Focal adhesion [PATH:ko04510]	CAV1; caveolin 1	115	94	499559	622533	0.0230203	0.0150996	0.0029384	0.0118098	0.0079207	0.00236962	0.0134718
Cellular Processes	Cell communication	04510 Focal adhesion [PATH:ko04510]	LAMA4; laminin, alpha 4	65	45	499559	622533	0.0130115	0.00722853	0.00299628	0.0120205	0.00578294	0.00162616	0.00993973
Cellular Processes	Transport and catabolism	04142 Lysosome [PATH:ko04142]	LAPTM; lysosomal-associated transmembrane protein	57	115	499559	622533	0.0114101	0.0184729	0.00303375	0.0121488	-0.00706285	-0.0119075	-0.00221817
Cellular Processes	Transport and catabolism	04145 Phagosome [PATH:ko04145]	NOX, GP91; NADPH oxidase	0	10	499559	622533	0	0.00160634	0.00306853	0.0122215	-0.00160634	-0.00295552	-0.000257159
Cellular Processes	Cell motility	04810 Regulation of actin cytoskeleton [PATH:ko04810]	ITGB2; integrin beta 2	0	10	499559	622533	0	0.00160634	0.00306853	0.0121122	-0.00160634	-0.00295552	-0.000257159
Cellular Processes	Transport and catabolism	04146 Peroxisome [PATH:ko04146]	E2.3.1.7; carnitine O-acetyltransferase [EC:2.3.1.7]	46	28	499559	622533	0.00920812	0.00449775	0.00340538	0.013382	0.00471037	0.00121745	0.00820329
Cellular Processes	Transport and catabolism	04142 Lysosome [PATH:ko04142]	CLN5; ceroid-lipofuscinosis neuronal protein 5	7	0	499559	622533	0.00140124	0	0.00346656	0.013538	0.00140124	9.62426e-06	0.00279285
Cellular Processes	Cell communication	04510 Focal adhesion [PATH:ko04510]	ITGA3; integrin alpha 3	185	168	499559	622533	0.0370327	0.0269865	0.00352279	0.0136609	0.0100461	0.00297582	0.0171165
Cellular Processes	Transport and catabolism	04145 Phagosome [PATH:ko04145]	DYNC1I, DNCI; dynein intermediate chain, cytosolic	198	182	499559	622533	0.039635	0.0292354	0.00357511	0.0138152	0.0103996	0.00308171	0.0177174
Cellular Processes	Transport and catabolism	04144 Endocytosis [PATH:ko04144]	EEA1; early endosome antigen 1	120	100	499559	622533	0.0240212	0.0160634	0.00358217	0.0138304	0.00795778	0.00227711	0.0136384
Cellular Processes	Transport and catabolism	04145 Phagosome [PATH:ko04145]	MRC; mannose receptor, C type	205	190	499559	622533	0.0410362	0.0305205	0.00385004	0.0148257	0.0105157	0.00306494	0.0179665
Cellular Processes	Cell communication	04520 Adherens junction [PATH:ko04520]	SMAD2_3; mothers against decapentaplegic homolog 2/3	65	46	499559	622533	0.0130115	0.00738917	0.00410854	0.0157524	0.00562231	0.00145252	0.0097921
Cellular Processes	Cell communication	04530 Tight junction [PATH:ko04530]	JAM3; junctional adhesion molecule 3	222	209	499559	622533	0.0444392	0.0335725	0.00422118	0.0161282	0.0108667	0.00310588	0.0186275
Cellular Processes	Transport and catabolism	04142 Lysosome [PATH:ko04142]	AP1G1; AP-1 complex subunit gamma-1	212	199	499559	622533	0.0424374	0.0319662	0.00478092	0.0179865	0.0104713	0.00288314	0.0180594
Cellular Processes	Cell growth and death	04114 Oocyte meiosis [PATH:ko04114]	SLK; STE20-like kinase [EC:2.7.11.1]	251	242	499559	622533	0.0502443	0.0388734	0.00507925	0.0190278	0.0113709	0.00310557	0.0196362
Cellular Processes	Cell motility	02030 Bacterial chemotaxis [PATH:ko02030]	malE; maltose/maltodextrin transport system substrate-binding protein	590	626	499559	622533	0.118104	0.100557	0.00556751	0.0206639	0.0175472	0.0048365	0.030258
Cellular Processes	Transport and catabolism	04144 Endocytosis [PATH:ko04144]	GRK1_7; rhodopsin kinase [EC:2.7.11.14]	0	9	499559	622533	0	0.00144571	0.00566668	0.0209439	-0.00144571	-0.0027438	-0.000147615
Cellular Processes	Transport and catabolism	04142 Lysosome [PATH:ko04142]	CD164, MGC24; CD164 antigen	0	9	499559	622533	0	0.00144571	0.00566668	0.0208045	-0.00144571	-0.0027438	-0.000147615
Cellular Processes	Cell communication	04520 Adherens junction [PATH:ko04520]	TGFBR2; TGF-beta receptor type-2 [EC:2.7.11.30]	14	40	499559	622533	0.00280247	0.00642536	0.00591525	0.0215557	-0.00362289	-0.00645026	-0.000795521
Cellular Processes	Cell communication	04510 Focal adhesion [PATH:ko04510]	AKT; RAC serine/threonine-protein kinase [EC:2.7.11.1]	268	262	499559	622533	0.0536473	0.0420861	0.00598324	0.0217855	0.0115612	0.00301065	0.0201117
Cellular Processes	Cell communication	04520 Adherens junction [PATH:ko04520]	CSNK2B; casein kinase II subunit beta	149	133	499559	622533	0.0298263	0.0213643	0.00614001	0.0223011	0.00846198	0.0020993	0.0148247
Cellular Processes	Transport and catabolism	04144 Endocytosis [PATH:ko04144]	EPS15; epidermal growth factor receptor substrate 15	94	76	499559	622533	0.0188166	0.0122082	0.00617202	0.0223438	0.00660841	0.00156451	0.0116523
Cellular Processes	Cell motility	04810 Regulation of actin cytoskeleton [PATH:ko04810]	NCKAP1, NAP125; NCK-associated protein 1	391	401	499559	622533	0.078269	0.0644143	0.00686758	0.0246998	0.0138548	0.0035081	0.0242015
Cellular Processes	Cell communication	04530 Tight junction [PATH:ko04530]	CASK; calcium/calmodulin-dependent serine protein kinase [EC:2.7.11.1]	167	153	499559	622533	0.0334295	0.024577	0.00705866	0.0251818	0.00885247	0.00210673	0.0155982
Cellular Processes	Cell growth and death	04110 Cell cycle [PATH:ko04110]	CDC45; cell division control protein 45	45	29	499559	622533	0.00900795	0.00465839	0.00706081	0.0251691	0.00434956	0.000865374	0.00783374
Cellular Processes	Cell communication	04530 Tight junction [PATH:ko04530]	APKC; atypical protein kinase C [EC:2.7.11.13]	36	21	499559	622533	0.00720636	0.00337332	0.00711323	0.0253355	0.00383304	0.000718553	0.00694753
Cellular Processes	Transport and catabolism	04142 Lysosome [PATH:ko04142]	ABCA2; ATP-binding cassette, subfamily A (ABC1), member 2	134	118	499559	622533	0.0268237	0.0189548	0.00712526	0.0253579	0.00786884	0.0018306	0.0139071
Cellular Processes	Cell growth and death	04110 Cell cycle [PATH:ko04110]	PLK1; polo-like kinase 1 [EC:2.7.11.21]	269	265	499559	622533	0.0538475	0.042568	0.00756761	0.026674	0.0112795	0.00270146	0.0198575
Cellular Processes	Transport and catabolism	04145 Phagosome [PATH:ko04145]	ABCB3, TAP2; ATP-binding cassette, subfamily B (MDR/TAP), member 3	6	0	499559	622533	0.00120106	0	0.00778651	0.027293	0.00120106	-0.000113553	0.00251567
Cellular Processes	Cell growth and death	04210 Apoptosis [PATH:ko04210]	MYD88; myeloid differentiation primary response protein MyD88	6	0	499559	622533	0.00120106	0	0.00778651	0.0272065	0.00120106	-0.000113553	0.00251567
Cellular Processes	Cell growth and death	04110 Cell cycle [PATH:ko04110]	APC6, CDC16; anaphase-promoting complex subunit 6	89	72	499559	622533	0.0178157	0.0115657	0.00788116	0.0274503	0.00625006	0.00133212	0.011168
Cellular Processes	Cell motility	04810 Regulation of actin cytoskeleton [PATH:ko04810]	FGFR2; fibroblast growth factor receptor 2 [EC:2.7.10.1]	75	58	499559	622533	0.0150132	0.00931678	0.00788874	0.0274551	0.00569647	0.00118457	0.0102084
Cellular Processes	Transport and catabolism	04142 Lysosome [PATH:ko04142]	MCOLN1; mucolipin 1	39	24	499559	622533	0.00780689	0.00385522	0.00824311	0.0283751	0.00395167	0.000702975	0.00720036
Cellular Processes	Cell communication	04510 Focal adhesion [PATH:ko04510]	DOCK1; dedicator of cytokinesis 1	56	108	499559	622533	0.0112099	0.0173485	0.00869287	0.0298534	-0.00613859	-0.0108879	-0.00138927
Cellular Processes	Cell growth and death	04110 Cell cycle [PATH:ko04110]	SKP1, CBF3D; S-phase kinase-associated protein 1	62	117	499559	622533	0.0124109	0.0187942	0.00897783	0.0305468	-0.00638324	-0.0113344	-0.00143209
Cellular Processes	Cell communication	04510 Focal adhesion [PATH:ko04510]	CCND1; cyclin D1	37	78	499559	622533	0.00740653	0.0125295	0.00913854	0.0308793	-0.00512292	-0.0091406	-0.00110525
Cellular Processes	Cell growth and death	04110 Cell cycle [PATH:ko04110]	MCM2; DNA replication licensing factor MCM2 [EC:3.6.4.12]	288	288	499559	622533	0.0576508	0.0462626	0.00939994	0.0316415	0.0113882	0.0025	0.0202765
Cellular Processes	Cell growth and death	04210 Apoptosis [PATH:ko04210]	CAPN1; calpain-1 [EC:3.4.22.52]	600	645	499559	622533	0.120106	0.103609	0.0100388	0.0336635	0.016497	0.0036488	0.0293451
Cellular Processes	Transport and catabolism	04146 Peroxisome [PATH:ko04146]	FAR; fatty acyl-CoA reductase [EC:1.2.1.-]	45	30	499559	622533	0.00900795	0.00481902	0.0101043	0.0338316	0.00418892	0.00068895	0.0076889
Cellular Processes	Transport and catabolism	04142 Lysosome [PATH:ko04142]	GLA; alpha-galactosidase [EC:3.2.1.22]	0	8	499559	622533	0	0.00128507	0.0105189	0.0350603	-0.00128507	-0.00252915	-4.09969e-05
Cellular Processes	Transport and catabolism	04144 Endocytosis [PATH:ko04144]	DAB2; disabled homolog 2	0	8	499559	622533	0	0.00128507	0.0105189	0.0347194	-0.00128507	-0.00252915	-4.09969e-05
Cellular Processes	Cell communication	04510 Focal adhesion [PATH:ko04510]	GSK3B; glycogen synthase kinase 3 beta [EC:2.7.11.26]	29	64	499559	622533	0.00580512	0.0102806	0.0116405	0.0382497	-0.00447546	-0.00811643	-0.00083449
Cellular Processes	Transport and catabolism	04144 Endocytosis [PATH:ko04144]	TFRC, CD71; transferrin receptor	194	186	499559	622533	0.0388343	0.0298779	0.0123265	0.0402045	0.00895632	0.0016542	0.0162584
Cellular Processes	Transport and catabolism	04145 Phagosome [PATH:ko04145]	ATPeVE, ATP6E; V-type H+-transporting ATPase subunit E [EC:3.6.3.14]	59	44	499559	622533	0.0118104	0.0070679	0.0125251	0.0407019	0.00474252	0.000722617	0.00876242
Cellular Processes	Cell communication	04540 Gap junction [PATH:ko04540]	PLCB; phosphatidylinositol phospholipase C, beta [EC:3.1.4.11]	59	44	499559	622533	0.0118104	0.0070679	0.0125251	0.0406421	0.00474252	0.000722617	0.00876242
Cellular Processes	Transport and catabolism	04146 Peroxisome [PATH:ko04146]	PIPOX; sarcosine oxidase / L-pipecolate oxidase [EC:1.5.3.1 1.5.3.7]	62	47	499559	622533	0.0124109	0.0075498	0.0127618	0.0412584	0.00486115	0.000739155	0.00898314
Cellular Processes	Cell motility	04810 Regulation of actin cytoskeleton [PATH:ko04810]	ARAF, ARAF1; A-Raf proto-oncogene serine/threonine-protein kinase [EC:2.7.11.1]	67	52	499559	622533	0.0134118	0.00835297	0.0129901	0.0417214	0.00505886	0.000772607	0.00934511
Cellular Processes	Cell growth and death	04111 Cell cycle - yeast [PATH:ko04111]	YCG1, CAPG; condensin complex subunit 3	68	53	499559	622533	0.013612	0.0085136	0.0130138	0.0417369	0.0050984	0.000780114	0.00941669
Cellular Processes	Transport and catabolism	04144 Endocytosis [PATH:ko04144]	SH3GL; endophilin-A	71	56	499559	622533	0.0142125	0.00899551	0.0130469	0.0417822	0.00521703	0.000804154	0.0096299
Cellular Processes	Cell growth and death	04110 Cell cycle [PATH:ko04110]	YWHAE; 14-3-3 protein epsilon	1488	1697	499559	622533	0.297863	0.272596	0.0131815	0.0421827	0.0252667	0.00501044	0.045523
Cellular Processes	Cell growth and death	04110 Cell cycle [PATH:ko04110]	APC10, DOC1; anaphase-promoting complex subunit 10	22	11	499559	622533	0.00440388	0.00176697	0.0133034	0.0425111	0.00263691	0.000167516	0.0051063
Cellular Processes	Transport and catabolism	04142 Lysosome [PATH:ko04142]	DNASE2; deoxyribonuclease II [EC:3.1.22.1]	209	325	499559	622533	0.0418369	0.0522061	0.013455	0.0429025	-0.0103692	-0.018745	-0.00199337
Cellular Processes	Transport and catabolism	04146 Peroxisome [PATH:ko04146]	ABCD2, ALDL1; ATP-binding cassette, subfamily D (ALD), member 2	11	32	499559	622533	0.00220194	0.00514029	0.0135301	0.0431108	-0.00293835	-0.0054976	-0.000379099
Cellular Processes	Cell motility	04810 Regulation of actin cytoskeleton [PATH:ko04810]	ARPC5; actin related protein 2/3 complex, subunit 5	122	109	499559	622533	0.0244215	0.0175091	0.013851	0.0439427	0.00691243	0.00112034	0.0127045
Cellular Processes	Cell growth and death	04115 p53 signaling pathway [PATH:ko04115]	IGFBP3; insulin-like growth factor-binding protein 3	95	81	499559	622533	0.0190168	0.0130114	0.0147202	0.0464665	0.00600541	0.000892792	0.011118
Cellular Processes	Cell communication	04530 Tight junction [PATH:ko04530]	ASH1L; histone-lysine N-methyltransferase ASH1L [EC:2.1.1.43]	229	226	499559	622533	0.0458404	0.0363033	0.0147229	0.0464418	0.00953713	0.00159228	0.017482
Cellular Processes	Transport and catabolism	04142 Lysosome [PATH:ko04142]	NPC1; Niemann-Pick C1 protein	94	80	499559	622533	0.0188166	0.0128507	0.0148301	0.0467132	0.00596587	0.000879902	0.0110518
Cellular Processes	Cell motility	04810 Regulation of actin cytoskeleton [PATH:ko04810]	ARHGEF6, PIXA; Rho guanine nucleotide exchange factor 6	31	66	499559	622533	0.00620547	0.0106018	0.0154485	0.0484537	-0.00439637	-0.00811343	-0.00067932
Environmental Information Processing	Signal transduction	04330 Notch signaling pathway [PATH:ko04330]	HES5; hairy and enhancer of split 5	125	31	499559	622533	0.0250221	0.00497966	0	0	0.0200424	0.0149656	0.0251192
Environmental Information Processing	Signal transduction	04390 Hippo signaling pathway [PATH:ko04390]	RASSF1; Ras association domain-containing protein 1	153	450	499559	622533	0.030627	0.0722853	0	0	-0.0416583	-0.0502652	-0.0330514
Environmental Information Processing	Signal transduction	02020 Two-component system [PATH:ko02020]	pagD; putative membrane protein PagD	0	1339	499559	622533	0	0.215089	0	0	-0.215089	-0.226951	-0.203227
Environmental Information Processing	Signal transduction	02020 Two-component system [PATH:ko02020]	torD; TorA specific chaperone	0	564	499559	622533	0	0.0905976	4.63006e-145	1.02162e-142	-0.0905976	-0.0984248	-0.0827704
Environmental Information Processing	Signal transduction	04066 HIF-1 signaling pathway [PATH:ko04066]	RP-S6e, RPS6; small subunit ribosomal protein S6e	0	343	499559	622533	0	0.0550975	3.02086e-88	4.44369e-86	-0.0550975	-0.0612803	-0.0489146
Environmental Information Processing	Membrane transport	02010 ABC transporters [PATH:ko02010]	ABC.GLC.A; glucose/arabinose transport system ATP-binding protein	0	326	499559	622533	0	0.0523667	6.09361e-84	8.40348e-82	-0.0523667	-0.0584033	-0.0463301
Environmental Information Processing	Signal transduction	04151 PI3K-Akt signaling pathway [PATH:ko04151]	BRCA1; breast cancer type 1 susceptibility protein	0	260	499559	622533	0	0.0417649	3.39688e-67	4.16401e-65	-0.0417649	-0.047194	-0.0363357
Environmental Information Processing	Signal transduction	02020 Two-component system [PATH:ko02020]	E2.3.1.9, atoB; acetyl-CoA C-acetyltransferase [EC:2.3.1.9]	0	169	499559	622533	0	0.0271472	6.43322e-44	4.81183e-42	-0.0271472	-0.0315931	-0.0227012
Environmental Information Processing	Signal transduction	02020 Two-component system [PATH:ko02020]	nreB; two-component system, NarL family, sensor histidine kinase NreB [EC:2.7.13.3]	0	169	499559	622533	0	0.0271472	6.43322e-44	4.65406e-42	-0.0271472	-0.0315931	-0.0227012
Environmental Information Processing	Signal transduction	04012 ErbB signaling pathway [PATH:ko04012]	EIF4EBP1; eukaryotic translation initiation factor 4E binding protein 1	120	0	499559	622533	0.0240212	0	6.66123e-43	4.59313e-41	0.0240212	0.0193703	0.0286721
Environmental Information Processing	Membrane transport	02010 ABC transporters [PATH:ko02010]	ABC.GLN1.S; putative glutamine transport system substrate-binding protein	0	136	499559	622533	0	0.0218462	1.69543e-35	9.5922e-34	-0.0218462	-0.025871	-0.0178214
Environmental Information Processing	Membrane transport	02010 ABC transporters [PATH:ko02010]	msmG; multiple sugar transport system permease protein	0	133	499559	622533	0	0.0213643	1.03619e-34	5.57646e-33	-0.0213643	-0.0253484	-0.0173803
Environmental Information Processing	Membrane transport	02010 ABC transporters [PATH:ko02010]	frcC; fructose transport system permease protein	0	127	499559	622533	0	0.0204005	4.19093e-33	2.05495e-31	-0.0204005	-0.0243018	-0.0164993
Environmental Information Processing	Membrane transport	03070 Bacterial secretion system [PATH:ko03070]	SRP54, ffh; signal recognition particle subunit SRP54	0	127	499559	622533	0	0.0204005	4.19093e-33	2.03237e-31	-0.0204005	-0.0243018	-0.0164993
Environmental Information Processing	Signaling molecules and interaction	04512 ECM-receptor interaction [PATH:ko04512]	SDC1; syndecan 1	0	127	499559	622533	0	0.0204005	4.19093e-33	2.01028e-31	-0.0204005	-0.0243018	-0.0164993
Environmental Information Processing	Membrane transport	02010 ABC transporters [PATH:ko02010]	ABCA13; ATP binding cassette, subfamily A (ABC1), member 13	0	114	499559	622533	0	0.0183123	7.64483e-30	3.2754e-28	-0.0183123	-0.0220271	-0.0145975
Environmental Information Processing	Membrane transport	02010 ABC transporters [PATH:ko02010]	rbsA; ribose transport system ATP-binding protein [EC:3.6.3.17]	0	102	499559	622533	0	0.0163847	1.54527e-26	5.82846e-25	-0.0163847	-0.0199177	-0.0128516
Environmental Information Processing	Membrane transport	02010 ABC transporters [PATH:ko02010]	ABCA7; ATP-binding cassette, subfamily A (ABC1), member 7	67	0	499559	622533	0.0134118	0	2.83362e-24	1.00038e-22	0.0134118	0.00984702	0.0169766
Environmental Information Processing	Signal transduction	04075 Plant hormone signal transduction [PATH:ko04075]	GID2, SLY1; F-box protein GID2	66	0	499559	622533	0.0132117	0	6.36524e-24	2.21179e-22	0.0132117	0.0096709	0.0167524
Environmental Information Processing	Signal transduction	04012 ErbB signaling pathway [PATH:ko04012]	STAT5A; signal transducer and activator of transcription 5A	66	0	499559	622533	0.0132117	0	6.36524e-24	2.19451e-22	0.0132117	0.0096709	0.0167524
Environmental Information Processing	Membrane transport	03070 Bacterial secretion system [PATH:ko03070]	yscN; ATP synthase in type III secretion protein SctN [EC:3.6.3.14]	0	83	499559	622533	0	0.0133326	6.09299e-22	1.84167e-20	-0.0133326	-0.0165543	-0.0101109
Environmental Information Processing	Membrane transport	02060 Phosphotransferase system (PTS) [PATH:ko02060]	PTS-Gam-EIID, agaD; PTS system, galactosamine-specific IID component	0	84	499559	622533	0	0.0134933	6.13907e-22	1.79415e-20	-0.0134933	-0.0167322	-0.0102543
Environmental Information Processing	Signal transduction	02020 Two-component system [PATH:ko02020]	liaG; lia operon protein LiaG	0	75	499559	622533	0	0.0120476	7.78525e-20	2.16078e-18	-0.0120476	-0.0151275	-0.00896756
Environmental Information Processing	Membrane transport	03070 Bacterial secretion system [PATH:ko03070]	fha1; type VI secretion system protein	0	75	499559	622533	0	0.0120476	7.78525e-20	2.14727e-18	-0.0120476	-0.0151275	-0.00896756
Environmental Information Processing	Signal transduction	04020 Calcium signaling pathway [PATH:ko04020]	GRIN2A; glutamate [NMDA] receptor subunit epsilon-1	0	74	499559	622533	0	0.0118869	1.44696e-19	3.94163e-18	-0.0118869	-0.0149487	-0.00882516
Environmental Information Processing	Signal transduction	02020 Two-component system [PATH:ko02020]	rpfG; two-component system, response regulator RpfG	0	72	499559	622533	0	0.0115657	5.06341e-19	1.33005e-17	-0.0115657	-0.0145906	-0.00854074
Environmental Information Processing	Signal transduction	02020 Two-component system [PATH:ko02020]	cikA; two-component system, sensor histidine kinase and response regulator [EC:2.7.13.3]	52	0	499559	622533	0.0104092	0	5.30143e-19	1.37619e-17	0.0104092	0.00722654	0.0135918
Environmental Information Processing	Signal transduction	04066 HIF-1 signaling pathway [PATH:ko04066]	SLC2A1, GLUT1; MFS transporter, SP family, solute carrier family 2 (facilitated glucose transporter), member 1	0	68	499559	622533	0	0.0109231	6.59038e-18	1.64313e-16	-0.0109231	-0.0138728	-0.00797346
Environmental Information Processing	Signal transduction	04151 PI3K-Akt signaling pathway [PATH:ko04151]	CREB5, CREBPA; cyclic AMP-responsive element-binding protein 5	0	64	499559	622533	0	0.0102806	4.47611e-17	1.05069e-15	-0.0102806	-0.0131527	-0.00740843
Environmental Information Processing	Membrane transport	02010 ABC transporters [PATH:ko02010]	attC; mannopine transport system substrate-binding protein	0	63	499559	622533	0	0.0101199	8.15993e-17	1.89525e-15	-0.0101199	-0.0129723	-0.00726754
Environmental Information Processing	Signal transduction	04010 MAPK signaling pathway [PATH:ko04010]	MEF2C; MADS-box transcription enhancer factor 2C	0	62	499559	622533	0	0.00995931	1.49038e-16	3.42555e-15	-0.00995931	-0.0127918	-0.00712682
Environmental Information Processing	Signal transduction	04020 Calcium signaling pathway [PATH:ko04020]	PTAFR; platelet-activating factor receptor	0	61	499559	622533	0	0.00979868	2.72805e-16	6.23776e-15	-0.00979868	-0.0126111	-0.00698625
Environmental Information Processing	Membrane transport	02010 ABC transporters [PATH:ko02010]	ABC.CEB.P, cebF; cellobiose transport system permease protein	0	60	499559	622533	0	0.00963804	5.0059e-16	1.12709e-14	-0.00963804	-0.0124302	-0.00684586
Environmental Information Processing	Signal transduction	04330 Notch signaling pathway [PATH:ko04330]	JAGGED; jagged	42	0	499559	622533	0.00840742	0	1.73394e-15	3.60938e-14	0.00840742	0.00551129	0.0113035
Environmental Information Processing	Signaling molecules and interaction	04080 Neuroactive ligand-receptor interaction [PATH:ko04080]	PLG; plasminogen [EC:3.4.21.7]	0	55	499559	622533	0	0.00883487	1.09374e-14	2.11697e-13	-0.00883487	-0.0115233	-0.00614649
Environmental Information Processing	Signaling molecules and interaction	04060 Cytokine-cytokine receptor interaction [PATH:ko04060]	TNFRSF21, DR6; tumor necrosis factor receptor superfamily member 21	35	158	499559	622533	0.00700618	0.0253802	1.74305e-14	3.34438e-13	-0.018374	-0.023315	-0.013433
Environmental Information Processing	Membrane transport	03070 Bacterial secretion system [PATH:ko03070]	yscQ; type III secretion protein SctQ	0	54	499559	622533	0	0.00867424	2.05185e-14	3.88619e-13	-0.00867424	-0.0113413	-0.00600718
Environmental Information Processing	Membrane transport	02010 ABC transporters [PATH:ko02010]	ABCB1; ATP-binding cassette, subfamily B (MDR/TAP), member 1	38	0	499559	622533	0.00760671	0	4.41446e-14	8.05e-13	0.00760671	0.00483467	0.0103787
Environmental Information Processing	Membrane transport	02010 ABC transporters [PATH:ko02010]	msbA; ATP-binding cassette, subfamily B, bacterial MsbA [EC:3.6.3.-]	0	52	499559	622533	0	0.00835297	7.33005e-14	1.32031e-12	-0.00835297	-0.0109768	-0.00572916
Environmental Information Processing	Signal transduction	04010 MAPK signaling pathway [PATH:ko04010]	MAP4K3, GLK; mitogen-activated protein kinase kinase kinase kinase 3 [EC:2.7.11.1]	37	0	499559	622533	0.00740653	0	9.916e-14	1.75037e-12	0.00740653	0.00466653	0.0101465
Environmental Information Processing	Signal transduction	02020 Two-component system [PATH:ko02020]	SIG54, rpoN; RNA polymerase sigma-54 factor	0	51	499559	622533	0	0.00819234	1.39655e-13	2.39805e-12	-0.00819234	-0.0107942	-0.00559046
Environmental Information Processing	Membrane transport	02010 ABC transporters [PATH:ko02010]	rbsC; ribose transport system permease protein	0	47	499559	622533	0	0.0075498	9.94512e-13	1.64992e-11	-0.0075498	-0.0100617	-0.00503788
Environmental Information Processing	Signal transduction	04630 Jak-STAT signaling pathway [PATH:ko04630]	PIM1; proto-oncogene serine/threonine-protein kinase Pim-1 [EC:2.7.11.1]	0	47	499559	622533	0	0.0075498	9.94512e-13	1.64374e-11	-0.0075498	-0.0100617	-0.00503788
Environmental Information Processing	Signal transduction	04010 MAPK signaling pathway [PATH:ko04010]	MP1, MAP2K1IP1; mitogen-activated protein kinase kinase 1 interacting protein 1	0	48	499559	622533	0	0.00771043	9.98862e-13	1.63865e-11	-0.00771043	-0.0102452	-0.00517568
Environmental Information Processing	Signal transduction	02020 Two-component system [PATH:ko02020]	luxU; two-component system, phosphorelay protein LuxU	0	48	499559	622533	0	0.00771043	9.98862e-13	1.62656e-11	-0.00771043	-0.0102452	-0.00517568
Environmental Information Processing	Signaling molecules and interaction	04080 Neuroactive ligand-receptor interaction [PATH:ko04080]	GABRP; gamma-aminobutyric acid receptor subunit pi	0	46	499559	622533	0	0.00738917	1.81107e-12	2.88529e-11	-0.00738917	-0.009878	-0.00490033
Environmental Information Processing	Membrane transport	02010 ABC transporters [PATH:ko02010]	togB; oligogalacturonide transport system substrate-binding protein	0	45	499559	622533	0	0.00722853	3.30395e-12	5.13392e-11	-0.00722853	-0.00969403	-0.00476303
Environmental Information Processing	Signal transduction	02020 Two-component system [PATH:ko02020]	crp; CRP/FNR family transcriptional regulator, cyclic AMP receptor protein	0	45	499559	622533	0	0.00722853	3.30395e-12	5.11591e-11	-0.00722853	-0.00969403	-0.00476303
Environmental Information Processing	Membrane transport	02010 ABC transporters [PATH:ko02010]	cysU; sulfate transport system permease protein	0	45	499559	622533	0	0.00722853	3.30395e-12	5.08026e-11	-0.00722853	-0.00969403	-0.00476303
Environmental Information Processing	Signal transduction	04330 Notch signaling pathway [PATH:ko04330]	SNW1, SKIIP, SKIP; SNW domain-containing protein 1	28	128	499559	622533	0.00560494	0.0205612	4.20797e-12	6.38136e-11	-0.0149562	-0.0194323	-0.0104801
Environmental Information Processing	Signal transduction	02020 Two-component system [PATH:ko02020]	saeS; two-component system, OmpR family, sensor histidine kinase SaeS [EC:2.7.13.3]	147	70	499559	622533	0.029426	0.0112444	8.94584e-12	1.32923e-10	0.0181816	0.0123912	0.023972
Environmental Information Processing	Signal transduction	02020 Two-component system [PATH:ko02020]	SSK2; mitogen-activated protein kinase kinase kinase [EC:2.7.11.25]	31	0	499559	622533	0.00620547	0	1.27375e-11	1.85513e-10	0.00620547	0.0036675	0.00874344
Environmental Information Processing	Signal transduction	04330 Notch signaling pathway [PATH:ko04330]	PSEN2, PS2; presenilin 2 [EC:3.4.23.-]	31	0	499559	622533	0.00620547	0	1.27375e-11	1.84903e-10	0.00620547	0.0036675	0.00874344
Environmental Information Processing	Membrane transport	02010 ABC transporters [PATH:ko02010]	ABCB10; ATP-binding cassette, subfamily B (MDR/TAP), member 10	0	42	499559	622533	0	0.00674663	2.0332e-11	2.84842e-10	-0.00674663	-0.00914053	-0.00435273
Environmental Information Processing	Signal transduction	04151 PI3K-Akt signaling pathway [PATH:ko04151]	htpG, HSP90A; molecular chaperone HtpG	3676	3935	499559	622533	0.735849	0.632095	3.40045e-11	4.70413e-10	0.103754	0.0725903	0.134918
Environmental Information Processing	Signal transduction	02020 Two-component system [PATH:ko02020]	dctS; two-component system, LuxR family, sensor histidine kinase DctS [EC:2.7.13.3]	0	41	499559	622533	0	0.006586	3.74659e-11	5.13469e-10	-0.006586	-0.00895546	-0.00421653
Environmental Information Processing	Signal transduction	04010 MAPK signaling pathway [PATH:ko04010]	JUND; transcription factor jun-D	29	0	499559	622533	0.00580512	0	6.42681e-11	8.67325e-10	0.00580512	0.00333878	0.00827146
Environmental Information Processing	Signal transduction	04151 PI3K-Akt signaling pathway [PATH:ko04151]	GNB2; guanine nucleotide-binding protein G(I)/G(S)/G(T) subunit beta-2	0	40	499559	622533	0	0.00642536	6.92696e-11	9.23525e-10	-0.00642536	-0.00877009	-0.00408063
Environmental Information Processing	Membrane transport	03070 Bacterial secretion system [PATH:ko03070]	yidC, spoIIIJ, OXA1; preprotein translocase subunit YidC	0	40	499559	622533	0	0.00642536	6.92696e-11	9.20743e-10	-0.00642536	-0.00877009	-0.00408063
Environmental Information Processing	Membrane transport	02010 ABC transporters [PATH:ko02010]	K10094, cbiK; nickel transport system substrate-binding protein	0	39	499559	622533	0	0.00626473	1.28545e-10	1.69334e-09	-0.00626473	-0.00858441	-0.00394505
Environmental Information Processing	Signal transduction	02020 Two-component system [PATH:ko02020]	ydfI; two-component system, NarL family, response regulator YdfI	0	39	499559	622533	0	0.00626473	1.28545e-10	1.68329e-09	-0.00626473	-0.00858441	-0.00394505
Environmental Information Processing	Signaling molecules and interaction	04060 Cytokine-cytokine receptor interaction [PATH:ko04060]	TNFRSF19, TROY; tumor necrosis factor receptor superfamily member 19	28	0	499559	622533	0.00560494	0	1.44361e-10	1.87372e-09	0.00560494	0.00317535	0.00803454
Environmental Information Processing	Signal transduction	02020 Two-component system [PATH:ko02020]	flrB, fleS; two-component system, sensor histidine kinase FlrB [EC:2.7.13.3]	139	324	499559	622533	0.0278245	0.0520454	2.17977e-10	2.7882e-09	-0.0242209	-0.0318881	-0.0165537
Environmental Information Processing	Signal transduction	04020 Calcium signaling pathway [PATH:ko04020]	PLCD; phosphatidylinositol phospholipase C, delta [EC:3.1.4.11]	0	38	499559	622533	0	0.00610409	2.39513e-10	3.04602e-09	-0.00610409	-0.00839841	-0.00380978
Environmental Information Processing	Signal transduction	02020 Two-component system [PATH:ko02020]	cydB; cytochrome d ubiquinol oxidase subunit II [EC:1.10.3.-]	0	38	499559	622533	0	0.00610409	2.39513e-10	3.02856e-09	-0.00610409	-0.00839841	-0.00380978
Environmental Information Processing	Signal transduction	04012 ErbB signaling pathway [PATH:ko04012]	NCK; NCK adaptor protein	0	38	499559	622533	0	0.00610409	2.39513e-10	3.01131e-09	-0.00610409	-0.00839841	-0.00380978
Environmental Information Processing	Signaling molecules and interaction	04080 Neuroactive ligand-receptor interaction [PATH:ko04080]	GRM6_7_8; metabotropic glutamate receptor 6/7/8	0	38	499559	622533	0	0.00610409	2.39513e-10	2.97738e-09	-0.00610409	-0.00839841	-0.00380978
Environmental Information Processing	Signal transduction	02020 Two-component system [PATH:ko02020]	liaH; lia operon protein LiaH	539	448	499559	622533	0.107895	0.0719641	2.5575e-10	3.16142e-09	0.0359311	0.0242969	0.0475654
Environmental Information Processing	Membrane transport	02010 ABC transporters [PATH:ko02010]	troD, mntD, znuB; manganese/zinc/iron transport system permease protein	539	448	499559	622533	0.107895	0.0719641	2.5575e-10	3.15259e-09	0.0359311	0.0242969	0.0475654
Environmental Information Processing	Membrane transport	02010 ABC transporters [PATH:ko02010]	ABCG2.PDR; ATP-binding cassette, subfamily G (WHITE), member 2, PDR	0	36	499559	622533	0	0.00578283	8.42807e-10	9.86554e-09	-0.00578283	-0.00802538	-0.00354027
Environmental Information Processing	Signal transduction	04330 Notch signaling pathway [PATH:ko04330]	RBPSUH, RBPJK; recombining binding protein suppressor of hairless	0	36	499559	622533	0	0.00578283	8.42807e-10	9.83944e-09	-0.00578283	-0.00802538	-0.00354027
Environmental Information Processing	Membrane transport	02060 Phosphotransferase system (PTS) [PATH:ko02060]	PTS-Mng-EIIC, mngA, hrsA; PTS system, 2-O-A-mannosyl-D-glycerate-specific IIC component	111	270	499559	622533	0.0222196	0.0433712	9.68332e-10	1.12751e-08	-0.0211516	-0.0281259	-0.0141773
Environmental Information Processing	Signal transduction	04011 MAPK signaling pathway - yeast [PATH:ko04011]	FUS1; nuclear fusion protein	37	131	499559	622533	0.00740653	0.0210431	1.90552e-09	2.15617e-08	-0.0136365	-0.0183118	-0.00896122
Environmental Information Processing	Signal transduction	04075 Plant hormone signal transduction [PATH:ko04075]	ARR-B; two-component response regulator ARR-B family	24	0	499559	622533	0.00480424	0	3.67508e-09	4.01439e-08	0.00480424	0.00252864	0.00707984
Environmental Information Processing	Signaling molecules and interaction	04080 Neuroactive ligand-receptor interaction [PATH:ko04080]	GPR35; G protein-coupled receptor 35	24	0	499559	622533	0.00480424	0	3.67508e-09	4.00447e-08	0.00480424	0.00252864	0.00707984
Environmental Information Processing	Signal transduction	04350 TGF-beta signaling pathway [PATH:ko04350]	SP1; transcription factor Sp1	328	249	499559	622533	0.0656579	0.0399979	3.78316e-09	4.10199e-08	0.02566	0.0166388	0.0346812
Environmental Information Processing	Signal transduction	04010 MAPK signaling pathway [PATH:ko04010]	CACNA1B; voltage-dependent calcium channel N type alpha-1B	0	33	499559	622533	0	0.00530092	5.77614e-09	6.20197e-08	-0.00530092	-0.00746306	-0.00313878
Environmental Information Processing	Signal transduction	02020 Two-component system [PATH:ko02020]	pgtB; two-component system, NtrC family, phosphoglycerate transport system sensor histidine kinase PgtB [EC:2.7.13.3]	23	0	499559	622533	0.00460406	0	8.25504e-09	8.73609e-08	0.00460406	0.00236893	0.0068392
Environmental Information Processing	Membrane transport	02010 ABC transporters [PATH:ko02010]	ABCC10; ATP-binding cassette, subfamily C (CFTR/MRP), member 10	22	0	499559	622533	0.00440388	0	1.85426e-08	1.91636e-07	0.00440388	0.0022101	0.00659766
Environmental Information Processing	Signal transduction	04070 Phosphatidylinositol signaling system [PATH:ko04070]	IPPK; inositol-pentakisphosphate 2-kinase [EC:2.7.1.158]	0	31	499559	622533	0	0.00497966	2.1399e-08	2.19104e-07	-0.00497966	-0.00708614	-0.00287317
Environmental Information Processing	Signal transduction	04310 Wnt signaling pathway [PATH:ko04310]	CTBP; C-terminal binding protein	206	411	499559	622533	0.0412364	0.0660206	2.19632e-08	2.21286e-07	-0.0247842	-0.0336472	-0.0159213
Environmental Information Processing	Signaling molecules and interaction	04060 Cytokine-cytokine receptor interaction [PATH:ko04060]	TNFSF7, CD70; tumor necrosis factor ligand superfamily member 7	0	29	499559	622533	0	0.00465839	4.03847e-08	4.04121e-07	-0.00465839	-0.00670738	-0.00260939
Environmental Information Processing	Membrane transport	02010 ABC transporters [PATH:ko02010]	lptG; lipopolysaccharide export system permease protein	0	29	499559	622533	0	0.00465839	4.03847e-08	4.02297e-07	-0.00465839	-0.00670738	-0.00260939
Environmental Information Processing	Membrane transport	02010 ABC transporters [PATH:ko02010]	ABC.MAL1.P; maltooligosaccharide transport system permease protein	0	28	499559	622533	0	0.00449775	7.36726e-08	7.08316e-07	-0.00449775	-0.00651726	-0.00247824
Environmental Information Processing	Signaling molecules and interaction	04514 Cell adhesion molecules (CAMs) [PATH:ko04514]	L1CAM; L1 cell adhesion molecule	0	28	499559	622533	0	0.00449775	7.36726e-08	7.05243e-07	-0.00449775	-0.00651726	-0.00247824
Environmental Information Processing	Signal transduction	04011 MAPK signaling pathway - yeast [PATH:ko04011]	DIG1; down-regulator of invasive growth 1	20	0	499559	622533	0.00400353	0	9.35567e-08	8.85978e-07	0.00400353	0.00189539	0.00611168
Environmental Information Processing	Signal transduction	02020 Two-component system [PATH:ko02020]	nblR; two-component system, OmpR family, response regulator NblR	0	27	499559	622533	0	0.00433712	1.3469e-07	1.27006e-06	-0.00433712	-0.00632661	-0.00234763
Environmental Information Processing	Membrane transport	02010 ABC transporters [PATH:ko02010]	potA; spermidine/putrescine transport system ATP-binding protein [EC:3.6.3.31]	0	27	499559	622533	0	0.00433712	1.3469e-07	1.26735e-06	-0.00433712	-0.00632661	-0.00234763
Environmental Information Processing	Signal transduction	04020 Calcium signaling pathway [PATH:ko04020]	CYSLTR1; cysteinyl leukotriene receptor 1	0	27	499559	622533	0	0.00433712	1.3469e-07	1.25398e-06	-0.00433712	-0.00632661	-0.00234763
Environmental Information Processing	Signal transduction	04066 HIF-1 signaling pathway [PATH:ko04066]	HK; hexokinase [EC:2.7.1.1]	382	320	499559	622533	0.0764674	0.0514029	1.80509e-07	1.64584e-06	0.0250645	0.0152	0.0349291
Environmental Information Processing	Signaling molecules and interaction	04080 Neuroactive ligand-receptor interaction [PATH:ko04080]	MCHR2; melanin-concentrating hormone receptor 2	19	0	499559	622533	0.00380335	0	2.10148e-07	1.9082e-06	0.00380335	0.00173963	0.00586708
Environmental Information Processing	Signaling Molecules and Interaction	04080 Neuroactive ligand-receptor interaction [PATH:ko04080]	GABRA4; gamma-aminobutyric acid (GABA) A receptor alpha-4	19	0	499559	622533	0.00380335	0	2.10148e-07	1.90428e-06	0.00380335	0.00173963	0.00586708
Environmental Information Processing	Signal transduction	04630 Jak-STAT signaling pathway [PATH:ko04630]	LIFR; leukemia inhibitory factor receptor	19	0	499559	622533	0.00380335	0	2.10148e-07	1.89262e-06	0.00380335	0.00173963	0.00586708
Environmental Information Processing	Signaling molecules and interaction	04080 Neuroactive ligand-receptor interaction [PATH:ko04080]	CALCR; calcitonin receptor	0	26	499559	622533	0	0.00417649	2.46855e-07	2.21417e-06	-0.00417649	-0.0061354	-0.00221757
Environmental Information Processing	Membrane transport	02010 ABC transporters [PATH:ko02010]	ABCG2; ATP-binding cassette, subfamily G (WHITE), member 2	0	26	499559	622533	0	0.00417649	2.46855e-07	2.20521e-06	-0.00417649	-0.0061354	-0.00221757
Environmental Information Processing	Membrane transport	02010 ABC transporters [PATH:ko02010]	ABCA1; ATP-binding cassette, subfamily A (ABC1), member 1	0	26	499559	622533	0	0.00417649	2.46855e-07	2.19632e-06	-0.00417649	-0.0061354	-0.00221757
Environmental Information Processing	Membrane transport	02010 ABC transporters [PATH:ko02010]	ABCB6; ATP-binding cassette, subfamily B (MDR/TAP), member 6	0	26	499559	622533	0	0.00417649	2.46855e-07	2.18311e-06	-0.00417649	-0.0061354	-0.00221757
Environmental Information Processing	Signal transduction	04064 NF-kappa B signaling pathway [PATH:ko04064]	TNFAIP3, A20; tumor necrosis factor, alpha-induced protein 3 [EC:3.-.-.-]	0	25	499559	622533	0	0.00401585	4.53712e-07	3.96481e-06	-0.00401585	-0.00594359	-0.00208811
Environmental Information Processing	Membrane transport	02010 ABC transporters [PATH:ko02010]	togM; oligogalacturonide transport system permease protein	342	595	499559	622533	0.0684604	0.0955773	7.43173e-07	6.33132e-06	-0.0271169	-0.0380312	-0.0162025
Environmental Information Processing	Signal transduction	04075 Plant hormone signal transduction [PATH:ko04075]	EBF1_2; EIN3-binding F-box protein	0	24	499559	622533	0	0.00385522	8.36577e-07	7.09965e-06	-0.00385522	-0.00575116	-0.00195928
Environmental Information Processing	Signaling molecules and interaction	04080 Neuroactive ligand-receptor interaction [PATH:ko04080]	F2RL1, PAR2; coagulation factor II (thrombin) receptor-like 1	0	24	499559	622533	0	0.00385522	8.36577e-07	7.08602e-06	-0.00385522	-0.00575116	-0.00195928
Environmental Information Processing	Signaling molecules and interaction	04080 Neuroactive ligand-receptor interaction [PATH:ko04080]	TRPV1; transient receptor potential cation channel subfamily V member 1	0	24	499559	622533	0	0.00385522	8.36577e-07	7.07244e-06	-0.00385522	-0.00575116	-0.00195928
Environmental Information Processing	Membrane transport	02010 ABC transporters [PATH:ko02010]	ABC.MAL1.S; maltooligosaccharide transport system substrate-binding protein	70	31	499559	622533	0.0140124	0.00497966	8.50336e-07	7.14768e-06	0.0090327	0.00495807	0.0131073
Environmental Information Processing	Membrane transport	02010 ABC transporters [PATH:ko02010]	lsrA, ego; AI-2 transport system ATP-binding protein	17	0	499559	622533	0.003403	0	1.06029e-06	8.89558e-06	0.003403	0.00143179	0.00537422
Environmental Information Processing	Signal transduction	04020 Calcium signaling pathway [PATH:ko04020]	TNNC2; troponin C, skeletal muscle	522	479	499559	622533	0.104492	0.0769437	1.52038e-06	1.25176e-05	0.0275484	0.015894	0.0392029
Environmental Information Processing	Signal transduction	04064 NF-kappa B signaling pathway [PATH:ko04064]	TIRAP; toll-interleukin 1 receptor (TIR) domain-containing adaptor protein	0	23	499559	622533	0	0.00369458	1.54804e-06	1.26043e-05	-0.00369458	-0.00555805	-0.00183112
Environmental Information Processing	Signal transduction	02020 Two-component system [PATH:ko02020]	dctR; two-component system, LuxR family, response regulator DctR	0	23	499559	622533	0	0.00369458	1.54804e-06	1.2581e-05	-0.00369458	-0.00555805	-0.00183112
Environmental Information Processing	Membrane transport	03070 Bacterial secretion system [PATH:ko03070]	impL, vasK, icmF; type VI secretion system protein ImpL	0	23	499559	622533	0	0.00369458	1.54804e-06	1.25349e-05	-0.00369458	-0.00555805	-0.00183112
Environmental Information Processing	Signal transduction	04013 MAPK signaling pathway - fly [PATH:ko04013]	TOR; tyrosine-protein kinase receptor torso [EC:2.7.10.1]	0	23	499559	622533	0	0.00369458	1.54804e-06	1.24662e-05	-0.00369458	-0.00555805	-0.00183112
Environmental Information Processing	Signal transduction	04340 Hedgehog signaling pathway [PATH:ko04340]	GLI3; zinc finger protein GLI3	0	23	499559	622533	0	0.00369458	1.54804e-06	1.23759e-05	-0.00369458	-0.00555805	-0.00183112
Environmental Information Processing	Signal transduction	04330 Notch signaling pathway [PATH:ko04330]	NUMBL; numb	0	23	499559	622533	0	0.00369458	1.54804e-06	1.23535e-05	-0.00369458	-0.00555805	-0.00183112
Environmental Information Processing	Membrane transport	02010 ABC transporters [PATH:ko02010]	ABCC5; ATP-binding cassette, subfamily C (CFTR/MRP), member 5	110	66	499559	622533	0.0220194	0.0106018	2.44905e-06	1.92994e-05	0.0114176	0.00621941	0.0166157
Environmental Information Processing	Signal transduction	04150 mTOR signaling pathway [PATH:ko04150]	CAB39, MO25; calcium binding protein 39	12	57	499559	622533	0.00240212	0.00915614	2.55193e-06	2.00743e-05	-0.00675402	-0.0098456	-0.00366245
Environmental Information Processing	Signal transduction	02020 Two-component system [PATH:ko02020]	SLN1; osomolarity two-component system, sensor histidine kinase SLN1 [EC:2.7.13.3]	104	61	499559	622533	0.0208184	0.00979868	2.65714e-06	2.07907e-05	0.0110197	0.00597022	0.0160691
Environmental Information Processing	Membrane transport	02010 ABC transporters [PATH:ko02010]	gsiD; glutathione transport system permease protein	19	72	499559	622533	0.00380335	0.0115657	3.7874e-06	2.89667e-05	-0.0077623	-0.0112877	-0.00423687
Environmental Information Processing	Signal transduction	04013 MAPK signaling pathway - fly [PATH:ko04013]	PTPN11; tyrosine-protein phosphatase non-receptor type 11 [EC:3.1.3.48]	19	72	499559	622533	0.00380335	0.0115657	3.7874e-06	2.89166e-05	-0.0077623	-0.0112877	-0.00423687
Environmental Information Processing	Signal transduction	04011 MAPK signaling pathway - yeast [PATH:ko04011]	MSG5; tyrosine-protein phosphatase [EC:3.1.3.48]	17	67	499559	622533	0.003403	0.0107625	4.47723e-06	3.39485e-05	-0.00735948	-0.0107556	-0.00396333
Environmental Information Processing	Signal transduction	04010 MAPK signaling pathway [PATH:ko04010]	CACNB4; voltage-dependent calcium channel beta-4	15	0	499559	622533	0.00300265	0	5.34964e-06	4.02866e-05	0.00300265	0.00112956	0.00487574
Environmental Information Processing	Signaling molecules and interaction	04080 Neuroactive ligand-receptor interaction [PATH:ko04080]	GABRG; gmma-aminobutyric acid receptor subunit gamma	15	0	499559	622533	0.00300265	0	5.34964e-06	4.0218e-05	0.00300265	0.00112956	0.00487574
Environmental Information Processing	Membrane transport	03070 Bacterial secretion system [PATH:ko03070]	yscC; type III secretion protein SctC	0	21	499559	622533	0	0.00337332	5.36564e-06	4.00652e-05	-0.00337332	-0.00516964	-0.00157699
Environmental Information Processing	Signal transduction	04151 PI3K-Akt signaling pathway [PATH:ko04151]	CREB1; cyclic AMP-responsive element-binding protein 1	0	21	499559	622533	0	0.00337332	5.36564e-06	3.97291e-05	-0.00337332	-0.00516964	-0.00157699
Environmental Information Processing	Signal transduction	02020 Two-component system [PATH:ko02020]	liaF; lia operon protein LiaF	189	142	499559	622533	0.0378334	0.02281	5.83225e-06	4.28962e-05	0.0150233	0.00810058	0.0219461
Environmental Information Processing	Membrane transport	03070 Bacterial secretion system [PATH:ko03070]	stp1, pppA; serine/threonine protein phosphatase Stp1 [EC:3.1.3.16]	189	142	499559	622533	0.0378334	0.02281	5.83225e-06	4.28248e-05	0.0150233	0.00810058	0.0219461
Environmental Information Processing	Signal transduction	04340 Hedgehog signaling pathway [PATH:ko04340]	SHH; sonic hedgehog	0	20	499559	622533	0	0.00321268	1.00571e-05	7.19315e-05	-0.00321268	-0.00497424	-0.00145112
Environmental Information Processing	Signaling molecules and interaction	04080 Neuroactive ligand-receptor interaction [PATH:ko04080]	NR3C1, GR; glucocorticoid receptor	0	20	499559	622533	0	0.00321268	1.00571e-05	7.18152e-05	-0.00321268	-0.00497424	-0.00145112
Environmental Information Processing	Signal transduction	04310 Wnt signaling pathway [PATH:ko04310]	CACYBP, SIP; calcyclin binding protein	162	118	499559	622533	0.0324286	0.0189548	1.01601e-05	7.23166e-05	0.0134738	0.00706852	0.019879
Environmental Information Processing	Signal transduction	04010 MAPK signaling pathway [PATH:ko04010]	MAPKAPK5, PRAK; mitogen-activated protein kinase-activated protein kinase 5 [EC:2.7.11.1]	241	198	499559	622533	0.0482425	0.0318055	1.62979e-05	0.000112204	0.016437	0.00855354	0.0243205
Environmental Information Processing	Signaling molecules and interaction	04060 Cytokine-cytokine receptor interaction [PATH:ko04060]	EDAR; tumor necrosis factor receptor superfamily member EDAR	0	19	499559	622533	0	0.00305205	1.8942e-05	0.000128999	-0.00305205	-0.00477796	-0.00132614
Environmental Information Processing	Signaling molecules and interaction	04060 Cytokine-cytokine receptor interaction [PATH:ko04060]	TNFSF4, OX40L; tumor necrosis factor ligand superfamily member 4	0	19	499559	622533	0	0.00305205	1.8942e-05	0.000128404	-0.00305205	-0.00477796	-0.00132614
Environmental Information Processing	Membrane transport	02010 ABC transporters [PATH:ko02010]	togA; oligogalacturonide transport system ATP-binding protein	173	131	499559	622533	0.0346305	0.0210431	1.93955e-05	0.000130675	0.0135875	0.00694081	0.0202342
Environmental Information Processing	Signal transduction	02020 Two-component system [PATH:ko02020]	cydA; cytochrome d ubiquinol oxidase subunit I [EC:1.10.3.-]	0	18	499559	622533	0	0.00289141	3.58556e-05	0.00023167	-0.00289141	-0.00458072	-0.0012021
Environmental Information Processing	Signal transduction	02020 Two-component system [PATH:ko02020]	dctB; two-component system, NtrC family, C4-dicarboxylate transport sensor histidine kinase DctB [EC:2.7.13.3]	93	58	499559	622533	0.0186164	0.00931678	3.67748e-05	0.00023554	0.00929964	0.00446707	0.0141322
Environmental Information Processing	Membrane transport	02010 ABC transporters [PATH:ko02010]	ABC.VB12.P, btuC; vitamin B12 transport system permease protein	43	18	499559	622533	0.00860759	0.00289141	4.91788e-05	0.000313169	0.00571618	0.00246387	0.00896848
Environmental Information Processing	Signaling molecules and interaction	04080 Neuroactive ligand-receptor interaction [PATH:ko04080]	AVPR2; arginine vasopressin receptor 2	33	11	499559	622533	0.00660583	0.00176697	5.23294e-05	0.000331319	0.00483885	0.00200138	0.00767632
Environmental Information Processing	Membrane transport	02010 ABC transporters [PATH:ko02010]	lacK; lactose/L-arabinose transport system ATP-binding protein	200	162	499559	622533	0.0400353	0.0260227	5.37647e-05	0.000339433	0.0140126	0.00681596	0.0212092
Environmental Information Processing	Signal transduction	04010 MAPK signaling pathway [PATH:ko04010]	CACNA1G; voltage-dependent calcium channel T type alpha-1G	754	763	499559	622533	0.150933	0.122564	5.64594e-05	0.000354922	0.0283693	0.0141801	0.0425586
Environmental Information Processing	Signal transduction	04020 Calcium signaling pathway [PATH:ko04020]	PPIF; peptidyl-prolyl isomerase F (cyclophilin D) [EC:5.2.1.8]	1136	1199	499559	622533	0.227401	0.1926	6.61468e-05	0.000412296	0.0348003	0.017327	0.0522737
Environmental Information Processing	Membrane transport	02010 ABC transporters [PATH:ko02010]	hisJ; histidine transport system substrate-binding protein	0	17	499559	622533	0	0.00273078	6.82156e-05	0.00042044	-0.00273078	-0.00438246	-0.0010791
Environmental Information Processing	Signaling molecules and interaction	04514 Cell adhesion molecules (CAMs) [PATH:ko04514]	VCAN, CSPG2; versican core protein	810	830	499559	622533	0.162143	0.133326	8.3073e-05	0.00050496	0.0288167	0.0140881	0.0435454
Environmental Information Processing	Signal transduction	04020 Calcium signaling pathway [PATH:ko04020]	RYR1; ryanodine receptor 1	1073	1133	499559	622533	0.214789	0.181998	0.000110499	0.000660749	0.0327911	0.0157968	0.0497854
Environmental Information Processing	Signal transduction	04020 Calcium signaling pathway [PATH:ko04020]	P2RX1; purinergic receptor P2X, ligand-gated ion channel 1	0	16	499559	622533	0	0.00257014	0.000130427	0.000764375	-0.00257014	-0.00418306	-0.000957225
Environmental Information Processing	Signal transduction	04020 Calcium signaling pathway [PATH:ko04020]	PDE1; calcium/calmodulin-dependent 3',5'-cyclic nucleotide phosphodiesterase [EC:3.1.4.17]	0	16	499559	622533	0	0.00257014	0.000130427	0.000763361	-0.00257014	-0.00418306	-0.000957225
Environmental Information Processing	Signaling molecules and interaction	04080 Neuroactive ligand-receptor interaction [PATH:ko04080]	GRID2; glutamate receptor delta-2 subunit	0	16	499559	622533	0	0.00257014	0.000130427	0.00076235	-0.00257014	-0.00418306	-0.000957225
Environmental Information Processing	Signal transduction	04020 Calcium signaling pathway [PATH:ko04020]	P2RX5; purinergic receptor P2X, ligand-gated ion channel 5	11	0	499559	622533	0.00220194	0	0.000136181	0.000790743	0.00220194	0.000547128	0.00385676
Environmental Information Processing	Signal transduction	04075 Plant hormone signal transduction [PATH:ko04075]	BZR1_2; brassinosteroid resistant 1/2	11	0	499559	622533	0.00220194	0	0.000136181	0.000789704	0.00220194	0.000547128	0.00385676
Environmental Information Processing	Signal transduction	04075 Plant hormone signal transduction [PATH:ko04075]	AHP; histidine-containing phosphotransfer peotein	11	0	499559	622533	0.00220194	0	0.000136181	0.000783526	0.00220194	0.000547128	0.00385676
Environmental Information Processing	Signal transduction	04630 Jak-STAT signaling pathway [PATH:ko04630]	SOCS4; suppressor of cytokine signaling 4	11	0	499559	622533	0.00220194	0	0.000136181	0.000782506	0.00220194	0.000547128	0.00385676
Environmental Information Processing	Signal transduction	04630 Jak-STAT signaling pathway [PATH:ko04630]	IL22RA1; interleukin 22 receptor alpha 1	209	176	499559	622533	0.0418369	0.0282716	0.000150801	0.000858692	0.0135653	0.0061691	0.0209615
Environmental Information Processing	Signal transduction	04075 Plant hormone signal transduction [PATH:ko04075]	GH3; auxin responsive GH3 gene family	279	250	499559	622533	0.0558493	0.0401585	0.000178627	0.00100163	0.0156907	0.00710958	0.0242719
Environmental Information Processing	Signal transduction	04070 Phosphatidylinositol signaling system [PATH:ko04070]	PI4K; phosphatidylinositol 4-kinase [EC:2.7.1.67]	347	323	499559	622533	0.0694613	0.0518848	0.000187175	0.0010469	0.0175765	0.00798294	0.02717
Environmental Information Processing	Membrane transport	02010 ABC transporters [PATH:ko02010]	hrtA; hemin transport system ATP-binding protein [EC:3.6.3.-]	258	431	499559	622533	0.0516456	0.0692333	0.000195197	0.00108901	-0.0175877	-0.027018	-0.00815749
Environmental Information Processing	Signal transduction	04010 MAPK signaling pathway [PATH:ko04010]	MKNK, MNK; MAP kinase interacting serine/threonine kinase [EC:2.7.11.1]	9	39	499559	622533	0.00180159	0.00626473	0.000228387	0.00126458	-0.00446314	-0.0071082	-0.00181807
Environmental Information Processing	Signal transduction	02020 Two-component system [PATH:ko02020]	kinA; two-component system, sporulation sensor kinase A [EC:2.7.13.3]	0	15	499559	622533	0	0.00240951	0.000250554	0.00137353	-0.00240951	-0.00398244	-0.000836579
Environmental Information Processing	Signal transduction	02020 Two-component system [PATH:ko02020]	spo0B; stage 0 sporulation protein B (sporulation initiation phosphotransferase) [EC:2.7.-.-]	0	15	499559	622533	0	0.00240951	0.000250554	0.00137183	-0.00240951	-0.00398244	-0.000836579
Environmental Information Processing	Membrane transport	02010 ABC transporters [PATH:ko02010]	ABC.NGC.S; N-acetylglucosamine transport system substrate-binding protein	449	437	499559	622533	0.0898793	0.0701971	0.000269136	0.0014681	0.0196822	0.00872962	0.0306348
Environmental Information Processing	Membrane transport	02010 ABC transporters [PATH:ko02010]	ABCG2.SNQ2; ATP-binding cassette, subfamily G (WHITE), member 2, SNQ2	71	44	499559	622533	0.0142125	0.0070679	0.000304554	0.00163902	0.00714464	0.00288099	0.0114083
Environmental Information Processing	Signal transduction	04010 MAPK signaling pathway [PATH:ko04010]	CACNG1; voltage-dependent calcium channel gamma-1	155	125	499559	622533	0.0310274	0.0200793	0.000350794	0.00186513	0.0109481	0.0045746	0.0173216
Environmental Information Processing	Signal transduction	04151 PI3K-Akt signaling pathway [PATH:ko04151]	GHR; growth hormone receptor	124	95	499559	622533	0.0248219	0.0152602	0.000429236	0.00224966	0.00956166	0.00386974	0.0152536
Environmental Information Processing	Signal transduction	04010 MAPK signaling pathway [PATH:ko04010]	DDIT3, GADD153; DNA damage-inducible transcript 3	117	218	499559	622533	0.0234207	0.0350182	0.000439774	0.00229944	-0.0115976	-0.0182445	-0.0049506
Environmental Information Processing	Signaling molecules and interaction	04080 Neuroactive ligand-receptor interaction [PATH:ko04080]	P2RY4; pyrimidinergic receptor P2Y, G protein-coupled, 4	117	218	499559	622533	0.0234207	0.0350182	0.000439774	0.00228859	-0.0115976	-0.0182445	-0.0049506
Environmental Information Processing	Membrane transport	03070 Bacterial secretion system [PATH:ko03070]	gspS; general secretion pathway protein S	117	218	499559	622533	0.0234207	0.0350182	0.000439774	0.00228589	-0.0115976	-0.0182445	-0.0049506
Environmental Information Processing	Signal transduction	02020 Two-component system [PATH:ko02020]	torC; trimethylamine-N-oxide reductase (cytochrome c) 1, cytochrome c-type subunit TorC	117	218	499559	622533	0.0234207	0.0350182	0.000439774	0.00228052	-0.0115976	-0.0182445	-0.0049506
Environmental Information Processing	Signaling molecules and interaction	04080 Neuroactive ligand-receptor interaction [PATH:ko04080]	GRIK2; glutamate receptor, ionotropic kainate 2	0	14	499559	622533	0	0.00224888	0.000483389	0.00249496	-0.00224888	-0.00378046	-0.00071729
Environmental Information Processing	Signaling molecules and interaction	04060 Cytokine-cytokine receptor interaction [PATH:ko04060]	IL17E, IL25; interleukin 17E	0	14	499559	622533	0	0.00224888	0.000483389	0.00246897	-0.00224888	-0.00378046	-0.00071729
Environmental Information Processing	Signaling molecules and interaction	04080 Neuroactive ligand-receptor interaction [PATH:ko04080]	DRD3; dopamine receptor D3	153	125	499559	622533	0.030627	0.0200793	0.000552213	0.00277238	0.0105478	0.00419985	0.0168957
Environmental Information Processing	Signal transduction	04630 Jak-STAT signaling pathway [PATH:ko04630]	IL15RA; interleukin 15 receptor alpha	28	74	499559	622533	0.00560494	0.0118869	0.000566361	0.00283373	-0.00628198	-0.0100479	-0.00251606
Environmental Information Processing	Signal transduction	04310 Wnt signaling pathway [PATH:ko04310]	WNT11; wingless-type MMTV integration site family, member 11	6	30	499559	622533	0.00120106	0.00481902	0.000616305	0.00306278	-0.00361796	-0.00594566	-0.00129027
Environmental Information Processing	Signal transduction	04151 PI3K-Akt signaling pathway [PATH:ko04151]	PRL; prolactin	9	0	499559	622533	0.00180159	0	0.00068708	0.00339539	0.00180159	0.000270995	0.00333218
Environmental Information Processing	Signaling molecules and interaction	04080 Neuroactive ligand-receptor interaction [PATH:ko04080]	PRSS; trypsin [EC:3.4.21.4]	49	27	499559	622533	0.00980865	0.00433712	0.0007268	0.00357965	0.00547153	0.00192138	0.00902168
Environmental Information Processing	Signaling molecules and interaction	04080 Neuroactive ligand-receptor interaction [PATH:ko04080]	NMUR1; neuromedin U receptor 1	28	73	499559	622533	0.00560494	0.0117263	0.000748711	0.00367935	-0.00612134	-0.0098727	-0.00236998
Environmental Information Processing	Signal transduction	04010 MAPK signaling pathway [PATH:ko04010]	CACNG6; voltage-dependent calcium channel gamma-6	28	73	499559	622533	0.00560494	0.0117263	0.000748711	0.00367526	-0.00612134	-0.0098727	-0.00236998
Environmental Information Processing	Signal transduction	04066 HIF-1 signaling pathway [PATH:ko04066]	IFNGR1, CD119; interferon gamma receptor 1	32	80	499559	622533	0.00640565	0.0128507	0.000751118	0.00367889	-0.00644507	-0.0103839	-0.00250621
Environmental Information Processing	Signal transduction	04010 MAPK signaling pathway [PATH:ko04010]	NF1; neurofibromin 1	86	167	499559	622533	0.0172152	0.0268259	0.000822519	0.00399755	-0.0096107	-0.0154218	-0.00379958
Environmental Information Processing	Signal transduction	04330 Notch signaling pathway [PATH:ko04330]	ADAM17, TACE; disintegrin and metalloproteinase domain-containing protein 17 [EC:3.4.24.86]	49	108	499559	622533	0.00980865	0.0173485	0.000873887	0.00421472	-0.00753983	-0.0121649	-0.0029148
Environmental Information Processing	Signal transduction	02020 Two-component system [PATH:ko02020]	kinB1, kinB; two-component system, NtrC family, sensor histidine kinase KinB [EC:2.7.13.3]	0	12	499559	622533	0	0.00192761	0.000910955	0.00436014	-0.00192761	-0.00337181	-0.000483404
Environmental Information Processing	Signaling molecules and interaction	04080 Neuroactive ligand-receptor interaction [PATH:ko04080]	GRIN3A; glutamate receptor, ionotropic, N-methyl-D-aspartate 3A	0	12	499559	622533	0	0.00192761	0.000910955	0.00435541	-0.00192761	-0.00337181	-0.000483404
Environmental Information Processing	Signal transduction	04010 MAPK signaling pathway [PATH:ko04010]	MAP3K7IP1, TAB1; TAK1-binding protein 1	0	12	499559	622533	0	0.00192761	0.000910955	0.0043507	-0.00192761	-0.00337181	-0.000483404
Environmental Information Processing	Membrane transport	02060 Phosphotransferase system (PTS) [PATH:ko02060]	PTS-Bgl-EIIC, bglF; PTS system, beta-glucosides-specific IIC component	0	13	499559	622533	0	0.00208824	0.000936016	0.00435722	-0.00208824	-0.00357698	-0.000599506
Environmental Information Processing	Signal transduction	04020 Calcium signaling pathway [PATH:ko04020]	GRIN2D; glutamate [NMDA] receptor subunit epsilon-4	0	13	499559	622533	0	0.00208824	0.000936016	0.00434804	-0.00208824	-0.00357698	-0.000599506
Environmental Information Processing	Signaling molecules and interaction	04080 Neuroactive ligand-receptor interaction [PATH:ko04080]	PTH; parathyroid hormone	0	13	499559	622533	0	0.00208824	0.000936016	0.00434347	-0.00208824	-0.00357698	-0.000599506
Environmental Information Processing	Signal transduction	04630 Jak-STAT signaling pathway [PATH:ko04630]	SOCS3, CIS3; suppressor of cytokine signaling 3	0	13	499559	622533	0	0.00208824	0.000936016	0.00433891	-0.00208824	-0.00357698	-0.000599506
Environmental Information Processing	Signal transduction	04010 MAPK signaling pathway [PATH:ko04010]	RASGRP1; RAS guanyl-releasing protein 1	0	13	499559	622533	0	0.00208824	0.000936016	0.00432981	-0.00208824	-0.00357698	-0.000599506
Environmental Information Processing	Signal transduction	02020 Two-component system [PATH:ko02020]	nreA; nitrogen regulatory protein A	0	13	499559	622533	0	0.00208824	0.000936016	0.00430724	-0.00208824	-0.00357698	-0.000599506
Environmental Information Processing	Signal transduction	04010 MAPK signaling pathway [PATH:ko04010]	MAX; Max protein	58	122	499559	622533	0.0116102	0.0195974	0.000995425	0.00455214	-0.00798711	-0.0129252	-0.00304905
Environmental Information Processing	Signal transduction	02020 Two-component system [PATH:ko02020]	evgS, bvgS; two-component system, NarL family, sensor histidine kinase EvgS [EC:2.7.13.3]	286	457	499559	622533	0.0572505	0.0734098	0.00100622	0.00456838	-0.0161593	-0.0259608	-0.0063577
Environmental Information Processing	Signal transduction	04010 MAPK signaling pathway [PATH:ko04010]	NFKB2; nuclear factor of kappa light polypeptide gene enhancer in B-cells 2	84	60	499559	622533	0.0168148	0.00963804	0.00119867	0.00537573	0.00717679	0.0024787	0.0118749
Environmental Information Processing	Signaling molecules and interaction	04080 Neuroactive ligand-receptor interaction [PATH:ko04080]	EDN3; endothelin-3	29	73	499559	622533	0.00580512	0.0117263	0.00120868	0.00540417	-0.00592117	-0.0096951	-0.00214723
Environmental Information Processing	Signal transduction	02020 Two-component system [PATH:ko02020]	CYTB, petB; ubiquinol-cytochrome c reductase cytochrome b subunit	158	134	499559	622533	0.0316279	0.021525	0.0012559	0.00559825	0.0101029	0.00361805	0.0165878
Environmental Information Processing	Signal transduction	04020 Calcium signaling pathway [PATH:ko04020]	HRH2; histamine receptor H2	53	32	499559	622533	0.0106094	0.00514029	0.00142004	0.00624791	0.00546907	0.0017496	0.00918854
Environmental Information Processing	Signal transduction	02020 Two-component system [PATH:ko02020]	rcsD; two-component system, NarL family, sensor histidine kinase RcsD [EC:2.7.13.3]	40	21	499559	622533	0.00800706	0.00337332	0.00149053	0.00652549	0.00463375	0.00140993	0.00785756
Environmental Information Processing	Signaling molecules and interaction	04080 Neuroactive ligand-receptor interaction [PATH:ko04080]	BZRP; benzodiazapine receptor	8	0	499559	622533	0.00160141	0	0.00154331	0.00674319	0.00160141	0.000138132	0.00306469
Environmental Information Processing	Membrane transport	02010 ABC transporters [PATH:ko02010]	ABCC9, SUR2; ATP-binding cassette subfamily C (CFTR/MRP) member 9	8	0	499559	622533	0.00160141	0	0.00154331	0.00672322	0.00160141	0.000138132	0.00306469
Environmental Information Processing	Signaling molecules and interaction	04514 Cell adhesion molecules (CAMs) [PATH:ko04514]	ICOSLG, ICOSL; inducible T-cell co-stimulator ligand	8	0	499559	622533	0.00160141	0	0.00154331	0.00671659	0.00160141	0.000138132	0.00306469
Environmental Information Processing	Signal transduction	04151 PI3K-Akt signaling pathway [PATH:ko04151]	GNG11; guanine nucleotide-binding protein G(I)/G(S)/G(O) subunit gamma-11	67	45	499559	622533	0.0134118	0.00722853	0.00162013	0.00702319	0.0061833	0.00198626	0.0103803
Environmental Information Processing	Membrane transport	03070 Bacterial secretion system [PATH:ko03070]	secB; preprotein translocase subunit SecB	0	11	499559	622533	0	0.00176697	0.00166888	0.00722034	-0.00176697	-0.00316475	-0.0003692
Environmental Information Processing	Signaling molecules and interaction	04080 Neuroactive ligand-receptor interaction [PATH:ko04080]	S1PR2, EDG5; sphingosine 1-phosphate receptor 2	0	11	499559	622533	0	0.00176697	0.00166888	0.00720621	-0.00176697	-0.00316475	-0.0003692
Environmental Information Processing	Membrane transport	02060 Phosphotransferase system (PTS) [PATH:ko02060]	PTS-Mal-EIIB, malX; PTS system, maltose and glucose-specific IIB component [EC:2.7.1.69]	0	11	499559	622533	0	0.00176697	0.00166888	0.00718512	-0.00176697	-0.00316475	-0.0003692
Environmental Information Processing	Signaling molecules and interaction	04514 Cell adhesion molecules (CAMs) [PATH:ko04514]	MADCAM1; mucosal vascular addressin cell adhesion molecule 1	0	11	499559	622533	0	0.00176697	0.00166888	0.00717812	-0.00176697	-0.00316475	-0.0003692
Environmental Information Processing	Signaling molecules and interaction	04080 Neuroactive ligand-receptor interaction [PATH:ko04080]	MCHR1; melanin-concentrating hormone receptor 1	0	11	499559	622533	0	0.00176697	0.00166888	0.00717113	-0.00176697	-0.00316475	-0.0003692
Environmental Information Processing	Signal transduction	04340 Hedgehog signaling pathway [PATH:ko04340]	PTCH2; patched 2	0	11	499559	622533	0	0.00176697	0.00166888	0.00715719	-0.00176697	-0.00316475	-0.0003692
Environmental Information Processing	Signal transduction	04151 PI3K-Akt signaling pathway [PATH:ko04151]	LPAR4, GPR23; lysophosphatidic acid receptor 4	0	11	499559	622533	0	0.00176697	0.00166888	0.0071157	-0.00176697	-0.00316475	-0.0003692
Environmental Information Processing	Signal transduction	04064 NF-kappa B signaling pathway [PATH:ko04064]	TNFSF13B, TNFSF20; tumor necrosis factor ligand superfamily member 13B	0	11	499559	622533	0	0.00176697	0.00166888	0.00710883	-0.00176697	-0.00316475	-0.0003692
Environmental Information Processing	Signal transduction	04010 MAPK signaling pathway [PATH:ko04010]	RASA1, RASGAP; Ras GTPase-activating protein 1	91	68	499559	622533	0.0182161	0.0109231	0.00172808	0.00731162	0.00729295	0.00238473	0.0122012
Environmental Information Processing	Signal transduction	04151 PI3K-Akt signaling pathway [PATH:ko04151]	SGK1; serum/glucocorticoid-regulated kinase 1 [EC:2.7.11.1]	32	15	499559	622533	0.00640565	0.00240951	0.0017339	0.00732221	0.00399614	0.00111031	0.00688197
Environmental Information Processing	Signal transduction	04151 PI3K-Akt signaling pathway [PATH:ko04151]	JAK1; Janus kinase 1 [EC:2.7.10.2]	448	453	499559	622533	0.0896791	0.0727672	0.00193049	0.00802945	0.0169119	0.00589205	0.0279317
Environmental Information Processing	Signaling molecules and interaction	04080 Neuroactive ligand-receptor interaction [PATH:ko04080]	CHRNA10; nicotinic acetylcholine receptor alpha-10	74	53	499559	622533	0.0148131	0.0085136	0.00255636	0.0104263	0.00629946	0.00186639	0.0107325
Environmental Information Processing	Signal transduction	04010 MAPK signaling pathway [PATH:ko04010]	MAP2K3, MKK3; mitogen-activated protein kinase kinase 3 [EC:2.7.12.2]	41	90	499559	622533	0.00820724	0.0144571	0.00266359	0.0108236	-0.00624983	-0.010506	-0.00199363
Environmental Information Processing	Signal transduction	04010 MAPK signaling pathway [PATH:ko04010]	STK4, MST1; serine/threonine kinase 4	51	106	499559	622533	0.010209	0.0170272	0.00274079	0.0110863	-0.00681821	-0.011456	-0.00218037
Environmental Information Processing	Signal transduction	04350 TGF-beta signaling pathway [PATH:ko04350]	ID; DNA-binding protein inhibitor ID	302	294	499559	622533	0.0604533	0.0472264	0.00296453	0.011904	0.0132269	0.00417925	0.0222746
Environmental Information Processing	Signal transduction	04310 Wnt signaling pathway [PATH:ko04310]	WNT5; wingless-type MMTV integration site family, member 5	0	10	499559	622533	0	0.00160634	0.00306853	0.0122436	-0.00160634	-0.00295552	-0.000257159
Environmental Information Processing	Membrane transport	02010 ABC transporters [PATH:ko02010]	ABCC6; ATP-binding cassette, subfamily C (CFTR/MRP), member 6	0	10	499559	622533	0	0.00160634	0.00306853	0.0122105	-0.00160634	-0.00295552	-0.000257159
Environmental Information Processing	Signaling molecules and interaction	04080 Neuroactive ligand-receptor interaction [PATH:ko04080]	CHRNB2; nicotinic acetylcholine receptor beta-2	0	10	499559	622533	0	0.00160634	0.00306853	0.0121448	-0.00160634	-0.00295552	-0.000257159
Environmental Information Processing	Signaling molecules and interaction	04080 Neuroactive ligand-receptor interaction [PATH:ko04080]	GRIA1; glutamate receptor 1	0	10	499559	622533	0	0.00160634	0.00306853	0.012123	-0.00160634	-0.00295552	-0.000257159
Environmental Information Processing	Signal transduction	04151 PI3K-Akt signaling pathway [PATH:ko04151]	GNB5; guanine nucleotide-binding protein subunit beta-5	7	0	499559	622533	0.00140124	0	0.00346656	0.013574	0.00140124	9.62426e-06	0.00279285
Environmental Information Processing	Signal transduction	04064 NF-kappa B signaling pathway [PATH:ko04064]	CARD11; caspase recruitment domain-containing protein 11	7	0	499559	622533	0.00140124	0	0.00346656	0.01355	0.00140124	9.62426e-06	0.00279285
Environmental Information Processing	Signaling molecules and interaction	04080 Neuroactive ligand-receptor interaction [PATH:ko04080]	ADCYAP; adenylate cyclase activating polypeptide	7	0	499559	622533	0.00140124	0	0.00346656	0.013526	0.00140124	9.62426e-06	0.00279285
Environmental Information Processing	Signal transduction	04010 MAPK signaling pathway [PATH:ko04010]	PPM1B, PP2CB; protein phosphatase 1B (formerly 2C) [EC:3.1.3.16]	76	56	499559	622533	0.0152134	0.00899551	0.00350928	0.0136324	0.00621791	0.00171134	0.0107245
Environmental Information Processing	Signal transduction	04151 PI3K-Akt signaling pathway [PATH:ko04151]	PIK3AP1, BCAP; phosphoinositide 3-kinase adapter protein 1	39	22	499559	622533	0.00780689	0.00353395	0.0035419	0.0137229	0.00427294	0.00105868	0.00748719
Environmental Information Processing	Signal transduction	04066 HIF-1 signaling pathway [PATH:ko04066]	PDHB, pdhB; pyruvate dehydrogenase E1 component subunit beta [EC:1.2.4.1]	242	231	499559	622533	0.0484427	0.0371065	0.00435132	0.0165967	0.0113363	0.00322885	0.0194437
Environmental Information Processing	Signal transduction	04064 NF-kappa B signaling pathway [PATH:ko04064]	MAP3K7IP3, TAB3; TAK1-binding protein 3	70	51	499559	622533	0.0140124	0.00819234	0.00439755	0.0167441	0.00582002	0.00148794	0.0101521
Environmental Information Processing	Signal transduction	04310 Wnt signaling pathway [PATH:ko04310]	FZD1_7, fz; frizzled 1/7	115	96	499559	622533	0.0230203	0.0154209	0.00455081	0.0172978	0.00759943	0.00202932	0.0131695
Environmental Information Processing	Signal transduction	04310 Wnt signaling pathway [PATH:ko04310]	CHD8, HELSNF1; chromodomain helicase DNA binding protein 8 [EC:3.6.4.12]	137	119	499559	622533	0.0274242	0.0191155	0.00476605	0.0180228	0.00830874	0.0022214	0.0143961
Environmental Information Processing	Signaling molecules and interaction	04080 Neuroactive ligand-receptor interaction [PATH:ko04080]	P2RY6; pyrimidinergic receptor P2Y, G protein-coupled, 6	48	98	499559	622533	0.00960847	0.0157421	0.00536996	0.0200488	-0.00613366	-0.0106225	-0.00164481
Environmental Information Processing	Signal transduction	04070 Phosphatidylinositol signaling system [PATH:ko04070]	E3.1.3.56; inositol-1,4,5-trisphosphate 5-phosphatase [EC:3.1.3.56]	201	322	499559	622533	0.0402355	0.0517242	0.00553753	0.0206394	-0.0114887	-0.0197687	-0.00320866
Environmental Information Processing	Signal transduction	04010 MAPK signaling pathway [PATH:ko04010]	STK3, MST2; serine/threonine kinase 3	65	47	499559	622533	0.0130115	0.0075498	0.00556606	0.0206934	0.00546168	0.00127892	0.00964443
Environmental Information Processing	Signaling molecules and interaction	04514 Cell adhesion molecules (CAMs) [PATH:ko04514]	CDH2, NCAD; cadherin 2, type 1, N-cadherin	326	326	499559	622533	0.0652576	0.0523667	0.00563225	0.0208867	0.0128909	0.00345733	0.0223244
Environmental Information Processing	Membrane transport	02060 Phosphotransferase system (PTS) [PATH:ko02060]	PTS-Gut-EIIB, srlE; PTS system, glucitol/sorbitol-specific IIB component [EC:2.7.1.69]	0	9	499559	622533	0	0.00144571	0.00566668	0.0209615	-0.00144571	-0.0027438	-0.000147615
Environmental Information Processing	Signal transduction	04066 HIF-1 signaling pathway [PATH:ko04066]	TCEB1; transcription elongation factor B, polypeptide 1	0	9	499559	622533	0	0.00144571	0.00566668	0.020874	-0.00144571	-0.0027438	-0.000147615
Environmental Information Processing	Signal transduction	04064 NF-kappa B signaling pathway [PATH:ko04064]	PTGS2, COX2; prostaglandin-endoperoxide synthase 2 [EC:1.14.99.1]	0	9	499559	622533	0	0.00144571	0.00566668	0.0208218	-0.00144571	-0.0027438	-0.000147615
Environmental Information Processing	Signaling molecules and interaction	04060 Cytokine-cytokine receptor interaction [PATH:ko04060]	TNFRSF4, OX40; tumor necrosis factor receptor superfamily member 4	54	107	499559	622533	0.0108095	0.0171878	0.00582791	0.0212902	-0.00637831	-0.0110811	-0.00167552
Environmental Information Processing	Membrane transport	02010 ABC transporters [PATH:ko02010]	thuF, sugA; trehalose/maltose transport system permease protein	28	65	499559	622533	0.00560494	0.0104412	0.00614247	0.0222734	-0.00483627	-0.00846889	-0.00120365
Environmental Information Processing	Signal transduction	04010 MAPK signaling pathway [PATH:ko04010]	P38; p38 MAP kinase [EC:2.7.11.24]	299	297	499559	622533	0.0598528	0.0477083	0.00642362	0.0231976	0.0121445	0.00310626	0.0211827
Environmental Information Processing	Signal transduction	04010 MAPK signaling pathway [PATH:ko04010]	HSPB1; heat shock protein beta-1	297	295	499559	622533	0.0594524	0.047387	0.0065987	0.0237909	0.0120654	0.00305633	0.0210745
Environmental Information Processing	Signal transduction	02020 Two-component system [PATH:ko02020]	dctM; C4-dicarboxylate transporter, DctM subunit	30	16	499559	622533	0.0060053	0.00257014	0.00690027	0.0247367	0.00343515	0.000590875	0.00627943
Environmental Information Processing	Signal transduction	04020 Calcium signaling pathway [PATH:ko04020]	HTR5; 5-hydroxytryptamine receptor 5	293	291	499559	622533	0.0586517	0.0467445	0.00696361	0.0249233	0.0119072	0.00295677	0.0208577
Environmental Information Processing	Signal transduction	04010 MAPK signaling pathway [PATH:ko04010]	CACNG5; voltage-dependent calcium channel gamma-5	190	178	499559	622533	0.0380335	0.0285929	0.00729556	0.0258597	0.00944068	0.00224062	0.0166407
Environmental Information Processing	Signaling molecules and interaction	04080 Neuroactive ligand-receptor interaction [PATH:ko04080]	CCK; cholecystokinin	190	178	499559	622533	0.0380335	0.0285929	0.00729556	0.0258389	0.00944068	0.00224062	0.0166407
Environmental Information Processing	Signal transduction	04630 Jak-STAT signaling pathway [PATH:ko04630]	IL9R; interleukin 9 receptor	190	178	499559	622533	0.0380335	0.0285929	0.00729556	0.0258182	0.00944068	0.00224062	0.0166407
Environmental Information Processing	Signaling molecules and interaction	04080 Neuroactive ligand-receptor interaction [PATH:ko04080]	TAAR; trace amine associated receptor	190	178	499559	622533	0.0380335	0.0285929	0.00729556	0.0257975	0.00944068	0.00224062	0.0166407
Environmental Information Processing	Signaling molecules and interaction	04060 Cytokine-cytokine receptor interaction [PATH:ko04060]	CXCR7, RDC1; C-X-C chemokine receptor type 7	6	0	499559	622533	0.00120106	0	0.00778651	0.0273582	0.00120106	-0.000113553	0.00251567
Environmental Information Processing	Membrane transport	03070 Bacterial secretion system [PATH:ko03070]	yscX; type III secretion protein SctX	6	0	499559	622533	0.00120106	0	0.00778651	0.0273364	0.00120106	-0.000113553	0.00251567
Environmental Information Processing	Signal transduction	04020 Calcium signaling pathway [PATH:ko04020]	GNAL; guanine nucleotide-binding protein G(olf) subunit alpha	6	0	499559	622533	0.00120106	0	0.00778651	0.0273147	0.00120106	-0.000113553	0.00251567
Environmental Information Processing	Signal transduction	04310 Wnt signaling pathway [PATH:ko04310]	DVL; segment polarity protein dishevelled	142	127	499559	622533	0.0284251	0.0204005	0.00787316	0.0274441	0.00802455	0.00180259	0.0142465
Environmental Information Processing	Signaling molecules and interaction	04514 Cell adhesion molecules (CAMs) [PATH:ko04514]	CADM1, IGSF4, NECL2, TSLC1; cell adhesion molecule 1	82	65	499559	622533	0.0164145	0.0104412	0.0079563	0.0275814	0.00597326	0.00125362	0.0106929
Environmental Information Processing	Membrane transport	03070 Bacterial secretion system [PATH:ko03070]	yscW; type III secretion protein SctW	48	96	499559	622533	0.00960847	0.0154209	0.00804908	0.0277505	-0.00581239	-0.0102772	-0.00134758
Environmental Information Processing	Signal transduction	04310 Wnt signaling pathway [PATH:ko04310]	PRICKLE; prickle	40	83	499559	622533	0.00800706	0.0133326	0.00872606	0.0299441	-0.00532556	-0.00947161	-0.00117952
Environmental Information Processing	Signal transduction	02020 Two-component system [PATH:ko02020]	liaI; lia operon protein LiaI	20	9	499559	622533	0.00400353	0.00144571	0.00883977	0.0302402	0.00255782	0.00021161	0.00490404
Environmental Information Processing	Signal transduction	04020 Calcium signaling pathway [PATH:ko04020]	PLCE; phosphatidylinositol phospholipase C, epsilon [EC:3.1.4.11]	55	39	499559	622533	0.0110097	0.00626473	0.00890707	0.0303763	0.00474498	0.00087988	0.00861008
Environmental Information Processing	Membrane transport	02010 ABC transporters [PATH:ko02010]	aotM; arginine/ornithine transport system permease protein	197	187	499559	622533	0.0394348	0.0300386	0.0089439	0.0304548	0.00939621	0.00205388	0.0167385
Environmental Information Processing	Signal transduction	04075 Plant hormone signal transduction [PATH:ko04075]	CYCD3; cyclin D3, plant	25	13	499559	622533	0.00500441	0.00208824	0.00899368	0.0305066	0.00291617	0.000296173	0.00553617
Environmental Information Processing	Signal transduction	04630 Jak-STAT signaling pathway [PATH:ko04630]	SOCS7, NAP4; suppressor of cytokine signaling 7	25	13	499559	622533	0.00500441	0.00208824	0.00899368	0.0304832	0.00291617	0.000296173	0.00553617
Environmental Information Processing	Signal transduction	04075 Plant hormone signal transduction [PATH:ko04075]	GID1; gibberellin receptor GID1 [EC:3.-.-.-]	184	173	499559	622533	0.0368325	0.0277897	0.009132	0.0309283	0.00904279	0.0019471	0.0161385
Environmental Information Processing	Signal transduction	04066 HIF-1 signaling pathway [PATH:ko04066]	STAT3; signal transducer and activator of transcription 3	184	173	499559	622533	0.0368325	0.0277897	0.009132	0.0309045	0.00904279	0.0019471	0.0161385
Environmental Information Processing	Signal transduction	04075 Plant hormone signal transduction [PATH:ko04075]	CTR1; serine/threonine-protein kinase CTR1 [EC:2.7.11.1]	37	78	499559	622533	0.00740653	0.0125295	0.00913854	0.030903	-0.00512292	-0.0091406	-0.00110525
Environmental Information Processing	Signal transduction	04630 Jak-STAT signaling pathway [PATH:ko04630]	SPRED; sprouty-related, EVH1 domain containing	216	208	499559	622533	0.0432381	0.0334119	0.00920801	0.0310665	0.00982625	0.00213475	0.0175178
Environmental Information Processing	Membrane transport	02010 ABC transporters [PATH:ko02010]	hrtB; hemin transport system permease protein	523	555	499559	622533	0.104692	0.0891519	0.00921578	0.0310452	0.0155404	0.00355135	0.0275295
Environmental Information Processing	Signaling molecules and interaction	04060 Cytokine-cytokine receptor interaction [PATH:ko04060]	TNFRSF19L, RELT; tumor necrosis factor receptor superfamily member 19-like	190	180	499559	622533	0.0380335	0.0289141	0.00979024	0.0329301	0.00911942	0.0019049	0.0163339
Environmental Information Processing	Signal transduction	04010 MAPK signaling pathway [PATH:ko04010]	CACNA1D; voltage-dependent calcium channel L type alpha-1D	19	8	499559	622533	0.00380335	0.00128507	0.0104192	0.0347805	0.00251828	0.000236606	0.00479996
Environmental Information Processing	Signaling molecules and interaction	04514 Cell adhesion molecules (CAMs) [PATH:ko04514]	NRCAM; neuronal cell adhesion molecule	0	8	499559	622533	0	0.00128507	0.0105189	0.0350339	-0.00128507	-0.00252915	-4.09969e-05
Environmental Information Processing	Signal transduction	04310 Wnt signaling pathway [PATH:ko04310]	WIF1; WNT inhibitory factor 1	0	8	499559	622533	0	0.00128507	0.0105189	0.0350074	-0.00128507	-0.00252915	-4.09969e-05
Environmental Information Processing	Signal transduction	04011 MAPK signaling pathway - yeast [PATH:ko04011]	MFA; mating pheromone A-factor	0	8	499559	622533	0	0.00128507	0.0105189	0.0349811	-0.00128507	-0.00252915	-4.09969e-05
Environmental Information Processing	Signal transduction	04013 MAPK signaling pathway - fly [PATH:ko04013]	GRK; protein gruken precursor	0	8	499559	622533	0	0.00128507	0.0105189	0.0349284	-0.00128507	-0.00252915	-4.09969e-05
Environmental Information Processing	Membrane transport	03070 Bacterial secretion system [PATH:ko03070]	secG; preprotein translocase subunit SecG	0	8	499559	622533	0	0.00128507	0.0105189	0.0348497	-0.00128507	-0.00252915	-4.09969e-05
Environmental Information Processing	Signaling molecules and interaction	04080 Neuroactive ligand-receptor interaction [PATH:ko04080]	AVP; arginine vasopressin	0	8	499559	622533	0	0.00128507	0.0105189	0.0347714	-0.00128507	-0.00252915	-4.09969e-05
Environmental Information Processing	Membrane transport	02010 ABC transporters [PATH:ko02010]	sitA; manganese/iron transport system substrate-binding protein	286	287	499559	622533	0.0572505	0.046102	0.010824	0.0356464	0.0111485	0.00228413	0.0200129
Environmental Information Processing	Membrane transport	02010 ABC transporters [PATH:ko02010]	ABCG4; ATP-binding cassette, subfamily G (WHITE), member 4	13	4	499559	622533	0.0026023	0.000642536	0.0122977	0.0401702	0.00195976	5.77779e-05	0.00386174
Environmental Information Processing	Signal transduction	04010 MAPK signaling pathway [PATH:ko04010]	MAPK8IP1, JIP1; mitogen-activated protein kinase 8 interacting protein 1	40	26	499559	622533	0.00800706	0.00417649	0.0125163	0.0407033	0.00383058	0.000521694	0.00713946
Environmental Information Processing	Membrane transport	02010 ABC transporters [PATH:ko02010]	lsrC; AI-2 transport system permease protein	158	147	499559	622533	0.0316279	0.0236132	0.0126616	0.0410246	0.00801469	0.00142566	0.0146037
Environmental Information Processing	Signal transduction	04066 HIF-1 signaling pathway [PATH:ko04066]	PFKFB; 6-phosphofructo-2-kinase / fructose-2,6-bisphosphatase [EC:2.7.1.105 3.1.3.46]	62	47	499559	622533	0.0124109	0.0075498	0.0127618	0.0412886	0.00486115	0.000739155	0.00898314
Environmental Information Processing	Signal transduction	04630 Jak-STAT signaling pathway [PATH:ko04630]	STAT4; signal transducer and activator of transcription 4	213	331	499559	622533	0.0426376	0.0531699	0.0128521	0.0414291	-0.0105323	-0.0189831	-0.00208145
Environmental Information Processing	Membrane transport	03070 Bacterial secretion system [PATH:ko03070]	virB11, lvhB11; type IV secretion system protein VirB11	107	93	499559	622533	0.0214189	0.014939	0.0133335	0.0425767	0.00647992	0.0010584	0.0119014
Environmental Information Processing	Signal transduction	04010 MAPK signaling pathway [PATH:ko04010]	CACNA2D1; voltage-dependent calcium channel alpha-2/delta-1	284	287	499559	622533	0.0568501	0.046102	0.0139025	0.0440745	0.0107482	0.00190187	0.0195945
Environmental Information Processing	Signaling molecules and interaction	04080 Neuroactive ligand-receptor interaction [PATH:ko04080]	CHRND; nicotinic acetylcholine receptor delta	90	156	499559	622533	0.0180159	0.0250589	0.0139089	0.0440632	-0.00704302	-0.0128105	-0.00127553
Environmental Information Processing	Membrane transport	02010 ABC transporters [PATH:ko02010]	potB; spermidine/putrescine transport system permease protein	312	319	499559	622533	0.0624551	0.0512423	0.0145604	0.046028	0.0112128	0.00193736	0.0204883
Genetic Information Processing	Translation	03010 Ribosome [PATH:ko03010]	RP-L35Ae, RPL35A; large subunit ribosomal protein L35Ae	149	438	499559	622533	0.0298263	0.0703577	0	0	-0.0405314	-0.0490283	-0.0320345
Genetic Information Processing	Transcription	03020 RNA polymerase [PATH:ko03020]	rpoBC; DNA-directed RNA polymerase subunit beta-beta' [EC:2.7.7.6]	30	192	499559	622533	0.0060053	0.0308417	0	0	-0.0248364	-0.0300525	-0.0196204
Genetic Information Processing	Translation	03010 Ribosome [PATH:ko03010]	RP-L4e, RPL4; large subunit ribosomal protein L4e	0	1339	499559	622533	0	0.215089	0	0	-0.215089	-0.226951	-0.203227
Genetic Information Processing	Translation	03010 Ribosome [PATH:ko03010]	RP-L23e, RPL23; large subunit ribosomal protein L23e	123	375	499559	622533	0.0246217	0.0602378	0	0	-0.0356161	-0.0434581	-0.027774
Genetic Information Processing	Translation	03010 Ribosome [PATH:ko03010]	RP-L21e, RPL21; large subunit ribosomal protein L21e	0	577	499559	622533	0	0.0926858	2.34785e-148	6.09475e-146	-0.0926858	-0.100599	-0.0847731
Genetic Information Processing	Replication and repair	03410 Base excision repair [PATH:ko03410]	MPG; DNA-3-methyladenine glycosylase [EC:3.2.2.21]	0	568	499559	622533	0	0.0912401	6.71439e-146	1.64615e-143	-0.0912401	-0.0990937	-0.0833865
Genetic Information Processing	Folding, sorting and degradation	03018 RNA degradation [PATH:ko03018]	groEL, HSPD1; chaperonin GroEL	0	472	499559	622533	0	0.0758193	3.13592e-121	6.29038e-119	-0.0758193	-0.0830103	-0.0686283
Genetic Information Processing	Translation	03010 Ribosome [PATH:ko03010]	RP-S27Ae, RPS27A; small subunit ribosomal protein S27Ae	0	469	499559	622533	0	0.0753374	9.92072e-121	1.90349e-118	-0.0753374	-0.0825066	-0.0681681
Genetic Information Processing	Translation	03010 Ribosome [PATH:ko03010]	RP-L32e, RPL32; large subunit ribosomal protein L32e	0	439	499559	622533	0	0.0705184	6.61351e-113	1.16742e-110	-0.0705184	-0.0774662	-0.0635705
Genetic Information Processing	Translation	03010 Ribosome [PATH:ko03010]	RP-S20e, RPS20; small subunit ribosomal protein S20e	0	384	499559	622533	0	0.0616835	7.62614e-99	1.24645e-96	-0.0616835	-0.0682047	-0.0551623
Genetic Information Processing	Folding, sorting and degradation	03060 Protein export [PATH:ko03060]	IMP1; mitochondrial inner membrane protease subunit 1 [EC:3.4.21.-]	0	384	499559	622533	0	0.0616835	7.62614e-99	1.20193e-96	-0.0616835	-0.0682047	-0.0551623
Genetic Information Processing	Translation	03013 RNA transport [PATH:ko03013]	EIF3C; translation initiation factor 3 subunit C	0	326	499559	622533	0	0.0523667	6.09361e-84	8.67456e-82	-0.0523667	-0.0584033	-0.0463301
Genetic Information Processing	Transcription	03040 Spliceosome [PATH:ko03040]	SFRS4_5_6; splicing factor, arginine/serine-rich 4/5/6	0	289	499559	622533	0	0.0464232	1.7883e-74	2.39145e-72	-0.0464232	-0.0521278	-0.0407187
Genetic Information Processing	Translation	03010 Ribosome [PATH:ko03010]	RP-L13e, RPL13; large subunit ribosomal protein L13e	0	267	499559	622533	0	0.0428893	4.95158e-69	6.42686e-67	-0.0428893	-0.0483863	-0.0373923
Genetic Information Processing	Translation	03015 mRNA surveillance pathway [PATH:ko03015]	MSI; RNA-binding protein Musashi	0	229	499559	622533	0	0.0367852	2.65713e-59	2.79189e-57	-0.0367852	-0.0419023	-0.0316681
Genetic Information Processing	Translation	03010 Ribosome [PATH:ko03010]	RP-L37Ae, RPL37A; large subunit ribosomal protein L37Ae	0	221	499559	622533	0	0.0355001	3.4376e-57	3.44776e-55	-0.0355001	-0.0405333	-0.030467
Genetic Information Processing	Translation	00970 Aminoacyl-tRNA biosynthesis [PATH:ko00970]	LARS, leuS; leucyl-tRNA synthetase [EC:6.1.1.4]	0	210	499559	622533	0	0.0337332	1.94735e-54	1.79034e-52	-0.0337332	-0.0386484	-0.0288179
Genetic Information Processing	Translation	03013 RNA transport [PATH:ko03013]	EIF2S2; translation initiation factor 2 subunit 2	0	200	499559	622533	0	0.0321268	8.93009e-52	8.04255e-50	-0.0321268	-0.0369322	-0.0273215
Genetic Information Processing	Folding, sorting and degradation	03018 RNA degradation [PATH:ko03018]	TOB; protein Tob/BTG	0	198	499559	622533	0	0.0318055	3.19332e-51	2.76316e-49	-0.0318055	-0.0365886	-0.0270225
Genetic Information Processing	Folding, sorting and degradation	04141 Protein processing in endoplasmic reticulum [PATH:ko04141]	GANAB; alpha 1,3-glucosidase [EC:3.2.1.84]	0	176	499559	622533	0	0.0282716	1.71143e-45	1.42501e-43	-0.0282716	-0.0328014	-0.0237418
Genetic Information Processing	Replication and repair	03030 DNA replication [PATH:ko03030]	DPO3C, holC; DNA polymerase III subunit chi [EC:2.7.7.7]	0	169	499559	622533	0	0.0271472	6.43322e-44	4.579e-42	-0.0271472	-0.0315931	-0.0227012
Genetic Information Processing	Transcription	03040 Spliceosome [PATH:ko03040]	PRPF40, PRP40; pre-mRNA-processing factor 40	115	0	499559	622533	0.0230203	0	3.81105e-41	2.54821e-39	0.0230203	0.0184598	0.0275808
Genetic Information Processing	Transcription	03040 Spliceosome [PATH:ko03040]	SF3B2, SAP145, CUS1; splicing factor 3B subunit 2	0	149	499559	622533	0	0.0239345	8.75169e-39	5.29058e-37	-0.0239345	-0.0281307	-0.0197383
Genetic Information Processing	Folding, sorting and degradation	03050 Proteasome [PATH:ko03050]	POMP, UMP1; proteasome maturation protein	104	0	499559	622533	0.0208184	0	2.80209e-37	1.62705e-35	0.0208184	0.0164641	0.0251726
Genetic Information Processing	Translation	00970 Aminoacyl-tRNA biosynthesis [PATH:ko00970]	CARS, cysS; cysteinyl-tRNA synthetase [EC:6.1.1.16]	0	136	499559	622533	0	0.0218462	1.69543e-35	9.71677e-34	-0.0218462	-0.025871	-0.0178214
Genetic Information Processing	Folding, sorting and degradation	03060 Protein export [PATH:ko03060]	IMP2; mitochondrial inner membrane protease subunit 2 [EC:3.4.21.-]	0	134	499559	622533	0	0.021525	5.65513e-35	3.159e-33	-0.021525	-0.0255227	-0.0175273
Genetic Information Processing	Replication and repair	03030 DNA replication [PATH:ko03030]	RFC1; replication factor C subunit 1	0	133	499559	622533	0	0.0213643	1.03619e-34	5.6453e-33	-0.0213643	-0.0253484	-0.0173803
Genetic Information Processing	Replication and repair	03030 DNA replication [PATH:ko03030]	DPO3E, dnaQ; DNA polymerase III subunit epsilon [EC:2.7.7.7]	0	130	499559	622533	0	0.0208824	6.48231e-34	3.32633e-32	-0.0208824	-0.0248253	-0.0169395
Genetic Information Processing	Translation	03010 Ribosome [PATH:ko03010]	RP-LP1, RPLP1; large subunit ribosomal protein LP1	0	125	499559	622533	0	0.0200793	1.48887e-32	7.06495e-31	-0.0200793	-0.0239525	-0.016206
Genetic Information Processing	Transcription	03020 RNA polymerase [PATH:ko03020]	RPB3, POLR2C; DNA-directed RNA polymerase II subunit RPB3	0	125	499559	622533	0	0.0200793	1.48887e-32	6.98979e-31	-0.0200793	-0.0239525	-0.016206
Genetic Information Processing	Translation	03008 Ribosome biogenesis in eukaryotes [PATH:ko03008]	RAN; GTP-binding nuclear protein Ran	0	117	499559	622533	0	0.0187942	1.2448e-30	5.5488e-29	-0.0187942	-0.0225529	-0.0150354
Genetic Information Processing	Folding, sorting and degradation	04120 Ubiquitin mediated proteolysis [PATH:ko04120]	FBXO2, NFB42; F-box protein 2	0	117	499559	622533	0	0.0187942	1.2448e-30	5.49331e-29	-0.0187942	-0.0225529	-0.0150354
Genetic Information Processing	Transcription	03040 Spliceosome [PATH:ko03040]	DDX46, PRP5; ATP-dependent RNA helicase DDX46/PRP5 [EC:3.6.4.13]	0	114	499559	622533	0	0.0183123	7.64483e-30	3.1827e-28	-0.0183123	-0.0220271	-0.0145975
Genetic Information Processing	Translation	03013 RNA transport [PATH:ko03013]	NUP88; nuclear pore complex protein Nup88	79	0	499559	622533	0.0158139	0	1.71641e-28	6.82389e-27	0.0158139	0.0119735	0.0196544
Genetic Information Processing	Replication and repair	03030 DNA replication [PATH:ko03030]	LIG1; DNA ligase 1 [EC:6.5.1.1]	0	106	499559	622533	0	0.0170272	1.12521e-27	4.39429e-26	-0.0170272	-0.020622	-0.0134325
Genetic Information Processing	Transcription	03020 RNA polymerase [PATH:ko03020]	RPC31, POLR3G; DNA-directed RNA polymerase III subunit RPC7	76	0	499559	622533	0.0152134	0	1.94562e-27	7.53159e-26	0.0152134	0.0114398	0.0189871
Genetic Information Processing	Folding, sorting and degradation	04141 Protein processing in endoplasmic reticulum [PATH:ko04141]	ERN1; serine/threonine-protein kinase/endoribonuclease IRE1 [EC:2.7.11.1 3.1.26.-]	0	100	499559	622533	0	0.0160634	2.74998e-26	1.0198e-24	-0.0160634	-0.0195651	-0.0125617
Genetic Information Processing	Folding, sorting and degradation	03050 Proteasome [PATH:ko03050]	PSMB6; 20S proteasome subunit beta 1 [EC:3.4.25.1]	72	0	499559	622533	0.0144127	0	4.95412e-26	1.82188e-24	0.0144127	0.0107303	0.0180952
Genetic Information Processing	Replication and repair	03420 Nucleotide excision repair [PATH:ko03420]	TFIIH4, GTF2H4, TFB2; transcription initiation factor TFIIH subunit 4	0	89	499559	622533	0	0.0142964	2.37239e-23	7.93133e-22	-0.0142964	-0.01762	-0.0109729
Genetic Information Processing	Folding, sorting and degradation	04120 Ubiquitin mediated proteolysis [PATH:ko04120]	UBE3C; ubiquitin-protein ligase E3 C [EC:6.3.2.19]	0	89	499559	622533	0	0.0142964	2.37239e-23	7.8717e-22	-0.0142964	-0.01762	-0.0109729
Genetic Information Processing	Replication and repair	03440 Homologous recombination [PATH:ko03440]	BRCA2, FANCD1; breast cancer 2 susceptibility protein	0	85	499559	622533	0	0.0136539	3.16512e-22	9.97691e-21	-0.0136539	-0.0169099	-0.0103979
Genetic Information Processing	Transcription	03040 Spliceosome [PATH:ko03040]	PRPF3, PRP3; U4/U6 small nuclear ribonucleoprotein PRP3	0	85	499559	622533	0	0.0136539	3.16512e-22	9.7676e-21	-0.0136539	-0.0169099	-0.0103979
Genetic Information Processing	Transcription	03020 RNA polymerase [PATH:ko03020]	RPC82, POLR3C; DNA-directed RNA polymerase III subunit RPC3	0	83	499559	622533	0	0.0133326	6.09299e-22	1.82914e-20	-0.0133326	-0.0165543	-0.0101109
Genetic Information Processing	Replication and repair	03430 Mismatch repair [PATH:ko03430]	EXO1; exonuclease 1 [EC:3.1.-.-]	0	83	499559	622533	0	0.0133326	6.09299e-22	1.81678e-20	-0.0133326	-0.0165543	-0.0101109
Genetic Information Processing	Translation	03013 RNA transport [PATH:ko03013]	EIF2B5; translation initiation factor eIF-2B subunit epsilon	0	82	499559	622533	0	0.013172	1.10878e-21	3.21911e-20	-0.013172	-0.0163764	-0.00996762
Genetic Information Processing	Folding, sorting and degradation	04130 SNARE interactions in vesicular transport [PATH:ko04130]	STX1B_2_3; syntaxin 1B/2/3	0	75	499559	622533	0	0.0120476	7.78525e-20	2.1883e-18	-0.0120476	-0.0151275	-0.00896756
Genetic Information Processing	Translation	03015 mRNA surveillance pathway [PATH:ko03015]	CLP1, HERB; polyribonucleotide 5'-hydroxyl-kinase [EC:2.7.1.78]	53	0	499559	622533	0.0106094	0	2.36008e-19	6.38959e-18	0.0106094	0.00739965	0.0138191
Genetic Information Processing	Folding, sorting and degradation	03018 RNA degradation [PATH:ko03018]	PATL1, PAT1; DNA topoisomerase 2-associated protein PAT1	52	0	499559	622533	0.0104092	0	5.30143e-19	1.38433e-17	0.0104092	0.00722654	0.0135918
Genetic Information Processing	Folding, sorting and degradation	04141 Protein processing in endoplasmic reticulum [PATH:ko04141]	EPS1; protein disulfide-isomerase [EC:5.3.4.1]	0	71	499559	622533	0	0.011405	9.54014e-19	2.46202e-17	-0.011405	-0.0144113	-0.00839872
Genetic Information Processing	Transcription	03040 Spliceosome [PATH:ko03040]	THOC1; THO complex subunit 1	0	65	499559	622533	0	0.0104412	2.45942e-17	5.89859e-16	-0.0104412	-0.013333	-0.00754946
Genetic Information Processing	Transcription	03040 Spliceosome [PATH:ko03040]	SART1, HAF, SNU66; U4/U6.U5 tri-snRNP-associated protein 1	0	64	499559	622533	0	0.0102806	4.47611e-17	1.04514e-15	-0.0102806	-0.0131527	-0.00740843
Genetic Information Processing	Replication and repair	03420 Nucleotide excision repair [PATH:ko03420]	MNAT1; CDK-activating kinase assembly factor MAT1	0	60	499559	622533	0	0.00963804	5.0059e-16	1.11571e-14	-0.00963804	-0.0124302	-0.00684586
Genetic Information Processing	Translation	03010 Ribosome [PATH:ko03010]	RP-L29e, RPL29; large subunit ribosomal protein L29e	0	59	499559	622533	0	0.00947741	9.21143e-16	2.02239e-14	-0.00947741	-0.0122492	-0.00670563
Genetic Information Processing	Replication and repair	03420 Nucleotide excision repair [PATH:ko03420]	ERCC1; DNA excision repair protein ERCC-1	0	59	499559	622533	0	0.00947741	9.21143e-16	1.99265e-14	-0.00947741	-0.0122492	-0.00670563
Genetic Information Processing	Folding, sorting and degradation	04130 SNARE interactions in vesicular transport [PATH:ko04130]	VAMP8; vesicle-associated membrane protein 8	0	58	499559	622533	0	0.00931678	1.70034e-15	3.57315e-14	-0.00931678	-0.012068	-0.00656557
Genetic Information Processing	Replication and repair	03410 Base excision repair [PATH:ko03410]	MUG, TDG; TDG/mug DNA glycosylase family protein [EC:3.2.2.-]	0	58	499559	622533	0	0.00931678	1.70034e-15	3.55621e-14	-0.00931678	-0.012068	-0.00656557
Genetic Information Processing	Replication and repair	03440 Homologous recombination [PATH:ko03440]	RAD50; DNA repair protein RAD50 [EC:3.6.-.-]	0	57	499559	622533	0	0.00915614	3.14967e-15	6.52559e-14	-0.00915614	-0.0118866	-0.0064257
Genetic Information Processing	Replication and repair	03430 Mismatch repair [PATH:ko03430]	MLH3; DNA mismatch repair protein MLH3	0	57	499559	622533	0	0.00915614	3.14967e-15	6.43496e-14	-0.00915614	-0.0118866	-0.0064257
Genetic Information Processing	Translation	03010 Ribosome [PATH:ko03010]	RP-L37e, RPL37; large subunit ribosomal protein L37e	0	56	499559	622533	0	0.00899551	5.85697e-15	1.18563e-13	-0.00899551	-0.011705	-0.006286
Genetic Information Processing	Folding, sorting and degradation	04120 Ubiquitin mediated proteolysis [PATH:ko04120]	UBE1L, UBA7; ubiquitin-activating enzyme E1-like [EC:6.3.2.19]	40	0	499559	622533	0.00800706	0	8.74896e-15	1.73915e-13	0.00800706	0.0051722	0.0108419
Genetic Information Processing	Transcription	03022 Basal transcription factors [PATH:ko03022]	TFIIF1, GTF2F1, TFG1; transcription initiation factor TFIIF subunit alpha	0	55	499559	622533	0	0.00883487	1.09374e-14	2.1452e-13	-0.00883487	-0.0115233	-0.00614649
Genetic Information Processing	Translation	03013 RNA transport [PATH:ko03013]	EIF2B3; translation initiation factor eIF-2B subunit gamma	0	55	499559	622533	0	0.00883487	1.09374e-14	2.10773e-13	-0.00883487	-0.0115233	-0.00614649
Genetic Information Processing	Transcription	03040 Spliceosome [PATH:ko03040]	SNRNP27; U4/U6.U5 tri-snRNP-associated protein 3	39	0	499559	622533	0.00780689	0	1.96525e-14	3.7382e-13	0.00780689	0.00500324	0.0106105
Genetic Information Processing	Folding, sorting and degradation	03050 Proteasome [PATH:ko03050]	PSMA5; 20S proteasome subunit alpha 5 [EC:3.4.25.1]	126	335	499559	622533	0.0252222	0.0538124	4.05231e-14	7.51381e-13	-0.0285902	-0.0361948	-0.0209855
Genetic Information Processing	Translation	03010 Ribosome [PATH:ko03010]	RP-L19e, RPL19; large subunit ribosomal protein L19e	643	1152	499559	622533	0.128714	0.18505	8.30447e-14	1.48371e-12	-0.0563369	-0.0712791	-0.0413947
Genetic Information Processing	Folding, sorting and degradation	04141 Protein processing in endoplasmic reticulum [PATH:ko04141]	RAD23, HR23; UV excision repair protein RAD23	90	266	499559	622533	0.0180159	0.0427287	8.51541e-14	1.51526e-12	-0.0247128	-0.0314072	-0.0180183
Genetic Information Processing	Replication and repair	03440 Homologous recombination [PATH:ko03440]	RAD57; DNA repair protein RAD57	0	51	499559	622533	0	0.00819234	1.39655e-13	2.44563e-12	-0.00819234	-0.0107942	-0.00559046
Genetic Information Processing	Folding, sorting and degradation	03018 RNA degradation [PATH:ko03018]	pnp, PNPT1; polyribonucleotide nucleotidyltransferase [EC:2.7.7.8]	0	51	499559	622533	0	0.00819234	1.39655e-13	2.41686e-12	-0.00819234	-0.0107942	-0.00559046
Genetic Information Processing	Folding, sorting and degradation	03018 RNA degradation [PATH:ko03018]	PARN; poly(A)-specific ribonuclease [EC:3.1.13.4]	0	49	499559	622533	0	0.00787107	5.15514e-13	8.68306e-12	-0.00787107	-0.0104284	-0.00531371
Genetic Information Processing	Translation	03013 RNA transport [PATH:ko03013]	EIF2B1; translation initiation factor eIF-2B subunit alpha	0	49	499559	622533	0	0.00787107	5.15514e-13	8.65005e-12	-0.00787107	-0.0104284	-0.00531371
Genetic Information Processing	Folding, sorting and degradation	04120 Ubiquitin mediated proteolysis [PATH:ko04120]	UBOX5, UIP5; U-box domain-containing protein 5	0	48	499559	622533	0	0.00771043	9.98862e-13	1.64477e-11	-0.00771043	-0.0102452	-0.00517568
Genetic Information Processing	Folding, sorting and degradation	03060 Protein export [PATH:ko03060]	SPCS2, SPC2; signal peptidase complex subunit 2 [EC:3.4.-.-]	0	46	499559	622533	0	0.00738917	1.81107e-12	2.91688e-11	-0.00738917	-0.009878	-0.00490033
Genetic Information Processing	Translation	03010 Ribosome [PATH:ko03010]	RP-L12e, RPL12; large subunit ribosomal protein L12e	355	694	499559	622533	0.0710627	0.11148	2.29816e-12	3.62207e-11	-0.0404174	-0.0518759	-0.0289588
Genetic Information Processing	Folding, sorting and degradation	03018 RNA degradation [PATH:ko03018]	CNOT10; CCR4-NOT transcription complex subunit 10	0	45	499559	622533	0	0.00722853	3.30395e-12	5.09802e-11	-0.00722853	-0.00969403	-0.00476303
Genetic Information Processing	Transcription	03020 RNA polymerase [PATH:ko03020]	rpoZ; DNA-directed RNA polymerase subunit omega [EC:2.7.7.6]	32	0	499559	622533	0.00640565	0	5.67057e-12	8.5407e-11	0.00640565	0.00383273	0.00897857
Genetic Information Processing	Transcription	03020 RNA polymerase [PATH:ko03020]	RPC34, POLR3F; DNA-directed RNA polymerase III subunit RPC6	0	44	499559	622533	0	0.0070679	6.03978e-12	9.0351e-11	-0.0070679	-0.0095098	-0.00462599
Genetic Information Processing	Folding, sorting and degradation	04141 Protein processing in endoplasmic reticulum [PATH:ko04141]	SSR3; translocon-associated protein subunit gamma	147	70	499559	622533	0.029426	0.0112444	8.94584e-12	1.32477e-10	0.0181816	0.0123912	0.023972
Genetic Information Processing	Transcription	03020 RNA polymerase [PATH:ko03020]	RPC2, POLR3B; DNA-directed RNA polymerase III subunit RPC2 [EC:2.7.7.6]	11	83	499559	622533	0.00220194	0.0133326	9.18013e-12	1.35491e-10	-0.0111307	-0.0146338	-0.00762761
Genetic Information Processing	Folding, sorting and degradation	04141 Protein processing in endoplasmic reticulum [PATH:ko04141]	E3.5.1.52, NGLY1, PNG1; peptide-N4-(N-acetyl-beta-glucosaminyl)asparagine amidase [EC:3.5.1.52]	0	43	499559	622533	0	0.00690726	1.10669e-11	1.62794e-10	-0.00690726	-0.0093253	-0.00448922
Genetic Information Processing	Transcription	03040 Spliceosome [PATH:ko03040]	AQR; intron-binding protein aquarius	50	171	499559	622533	0.0100088	0.0274684	1.89013e-11	2.7348e-10	-0.0174596	-0.0227772	-0.012142
Genetic Information Processing	Transcription	03040 Spliceosome [PATH:ko03040]	SFRS7; splicing factor, arginine/serine-rich 7	0	42	499559	622533	0	0.00674663	2.0332e-11	2.90373e-10	-0.00674663	-0.00914053	-0.00435273
Genetic Information Processing	Replication and repair	03430 Mismatch repair [PATH:ko03430]	PMS2; DNA mismatch repair protein PMS2	0	42	499559	622533	0	0.00674663	2.0332e-11	2.88506e-10	-0.00674663	-0.00914053	-0.00435273
Genetic Information Processing	Transcription	03040 Spliceosome [PATH:ko03040]	DHX8, PRP22; ATP-dependent RNA helicase DHX8/PRP22 [EC:3.6.4.13]	0	42	499559	622533	0	0.00674663	2.0332e-11	2.86662e-10	-0.00674663	-0.00914053	-0.00435273
Genetic Information Processing	Translation	03013 RNA transport [PATH:ko03013]	cca; tRNA nucleotidyltransferase (CCA-adding enzyme) [EC:2.7.7.72 3.1.3.- 3.1.4.-]	0	42	499559	622533	0	0.00674663	2.0332e-11	2.85749e-10	-0.00674663	-0.00914053	-0.00435273
Genetic Information Processing	Translation	03010 Ribosome [PATH:ko03010]	RP-L2, rplB; large subunit ribosomal protein L2	0	42	499559	622533	0	0.00674663	2.0332e-11	2.83941e-10	-0.00674663	-0.00914053	-0.00435273
Genetic Information Processing	Translation	03010 Ribosome [PATH:ko03010]	RP-S2e, RPS2; small subunit ribosomal protein S2e	473	859	499559	622533	0.0946835	0.137985	2.81264e-11	3.91551e-10	-0.0433011	-0.0562153	-0.030387
Genetic Information Processing	Replication and repair	03030 DNA replication [PATH:ko03030]	POLD2; DNA polymerase delta subunit 2	0	41	499559	622533	0	0.006586	3.74659e-11	5.1188e-10	-0.006586	-0.00895546	-0.00421653
Genetic Information Processing	Translation	03013 RNA transport [PATH:ko03013]	XPOT; exportin-T	327	236	499559	622533	0.0654577	0.0379096	1.4618e-10	1.88073e-09	0.0275481	0.0186104	0.0364857
Genetic Information Processing	Translation	03013 RNA transport [PATH:ko03013]	POM121, NUP121; nuclear pore complex protein Nup121	0	38	499559	622533	0	0.00610409	2.39513e-10	3.05482e-09	-0.00610409	-0.00839841	-0.00380978
Genetic Information Processing	Folding, sorting and degradation	04141 Protein processing in endoplasmic reticulum [PATH:ko04141]	DNAJC1; DnaJ homolog subfamily C member 1	0	38	499559	622533	0	0.00610409	2.39513e-10	3.00275e-09	-0.00610409	-0.00839841	-0.00380978
Genetic Information Processing	Folding, sorting and degradation	03050 Proteasome [PATH:ko03050]	PSMA2; 20S proteasome subunit alpha 2 [EC:3.4.25.1]	111	275	499559	622533	0.0222196	0.0441744	2.7498e-10	3.35217e-09	-0.0219548	-0.0289664	-0.0149432
Genetic Information Processing	Translation	03015 mRNA surveillance pathway [PATH:ko03015]	RNMT; mRNA (guanine-N7-)-methyltransferase [EC:2.1.1.56]	27	0	499559	622533	0.00540477	0	3.24269e-10	3.94215e-09	0.00540477	0.00301258	0.00779695
Genetic Information Processing	Translation	03010 Ribosome [PATH:ko03010]	RP-SAe, RPS0; small subunit ribosomal protein SAe	808	1330	499559	622533	0.161743	0.213643	3.28168e-10	3.97859e-09	-0.0519006	-0.0682456	-0.0355556
Genetic Information Processing	Folding, sorting and degradation	04130 SNARE interactions in vesicular transport [PATH:ko04130]	VAMP2; vesicle-associated membrane protein 2	26	0	499559	622533	0.00520459	0	7.28383e-10	8.71098e-09	0.00520459	0.00285051	0.00755867
Genetic Information Processing	Translation	03010 Ribosome [PATH:ko03010]	RP-L10, rplJ; large subunit ribosomal protein L10	26	0	499559	622533	0.00520459	0	7.28383e-10	8.68744e-09	0.00520459	0.00285051	0.00755867
Genetic Information Processing	Translation	03010 Ribosome [PATH:ko03010]	RP-S7, rpsG; small subunit ribosomal protein S7	0	36	499559	622533	0	0.00578283	8.42807e-10	1.00251e-08	-0.00578283	-0.00802538	-0.00354027
Genetic Information Processing	Translation	03013 RNA transport [PATH:ko03013]	NUP35, NUP53; nuclear pore complex protein Nup53	0	36	499559	622533	0	0.00578283	8.42807e-10	9.97133e-09	-0.00578283	-0.00802538	-0.00354027
Genetic Information Processing	Transcription	03020 RNA polymerase [PATH:ko03020]	RPB8, POLR2H; DNA-directed RNA polymerases I, II, and III subunit RPABC3	0	36	499559	622533	0	0.00578283	8.42807e-10	9.91815e-09	-0.00578283	-0.00802538	-0.00354027
Genetic Information Processing	Translation	03010 Ribosome [PATH:ko03010]	RP-S7e, RPS7; small subunit ribosomal protein S7e	367	283	499559	622533	0.0734648	0.0454594	1.32985e-09	1.54437e-08	0.0280054	0.0184599	0.0375508
Genetic Information Processing	Folding, sorting and degradation	04120 Ubiquitin mediated proteolysis [PATH:ko04120]	STUB1, CHIP; STIP1 homology and U-box containing protein 1 [EC:6.3.2.19]	553	950	499559	622533	0.110698	0.152602	1.42164e-09	1.64664e-08	-0.0419047	-0.0556393	-0.0281701
Genetic Information Processing	Translation	03013 RNA transport [PATH:ko03013]	SIP1, GEMIN2; survival of motor neuron protein-interacting protein 1	25	0	499559	622533	0.00500441	0	1.63611e-09	1.87537e-08	0.00500441	0.00268918	0.00731965
Genetic Information Processing	Transcription	03020 RNA polymerase [PATH:ko03020]	RPB4, POLR2D; DNA-directed RNA polymerase II subunit RPB4	25	0	499559	622533	0.00500441	0	1.63611e-09	1.86087e-08	0.00500441	0.00268918	0.00731965
Genetic Information Processing	Folding, sorting and degradation	03018 RNA degradation [PATH:ko03018]	RRP45, EXOSC9; exosome complex component RRP45	37	131	499559	622533	0.00740653	0.0210431	1.90552e-09	2.16172e-08	-0.0136365	-0.0183118	-0.00896122
Genetic Information Processing	Replication and repair	03030 DNA replication [PATH:ko03030]	E3.1.26.4A, RNASEH1, rnhA; ribonuclease HI [EC:3.1.26.4]	0	34	499559	622533	0	0.00546156	3.02497e-09	3.40541e-08	-0.00546156	-0.00765089	-0.00327222
Genetic Information Processing	Replication and repair	03420 Nucleotide excision repair [PATH:ko03420]	ERCC6, CSB, RAD26; DNA excision repair protein ERCC-6	0	34	499559	622533	0	0.00546156	3.02497e-09	3.36252e-08	-0.00546156	-0.00765089	-0.00327222
Genetic Information Processing	Folding, sorting and degradation	04130 SNARE interactions in vesicular transport [PATH:ko04130]	STX5; syntaxin 5	0	34	499559	622533	0	0.00546156	3.02497e-09	3.3207e-08	-0.00546156	-0.00765089	-0.00327222
Genetic Information Processing	Folding, sorting and degradation	03018 RNA degradation [PATH:ko03018]	PAN2; PAB-dependent poly(A)-specific ribonuclease subunit 2 [EC:3.1.13.4]	35	125	499559	622533	0.00700618	0.0200793	3.66865e-09	4.01731e-08	-0.0130731	-0.0176427	-0.00850345
Genetic Information Processing	Folding, sorting and degradation	04130 SNARE interactions in vesicular transport [PATH:ko04130]	VAMP7; vesicle-associated membrane protein 7	0	33	499559	622533	0	0.00530092	5.77614e-09	6.2171e-08	-0.00530092	-0.00746306	-0.00313878
Genetic Information Processing	Folding, sorting and degradation	04130 SNARE interactions in vesicular transport [PATH:ko04130]	SYP6; syntaxin of plants SYP6	23	0	499559	622533	0.00460406	0	8.25504e-09	8.69439e-08	0.00460406	0.00236893	0.0068392
Genetic Information Processing	Folding, sorting and degradation	04122 Sulfur relay system [PATH:ko04122]	MOCS3, UBA4, moeB; adenylyltransferase and sulfurtransferase	0	32	499559	622533	0	0.00514029	1.10884e-08	1.15408e-07	-0.00514029	-0.00727482	-0.00300576
Genetic Information Processing	Transcription	03040 Spliceosome [PATH:ko03040]	ISY1; pre-mRNA-splicing factor ISY1	0	32	499559	622533	0	0.00514029	1.10884e-08	1.15137e-07	-0.00514029	-0.00727482	-0.00300576
Genetic Information Processing	Folding, sorting and degradation	04141 Protein processing in endoplasmic reticulum [PATH:ko04141]	FBXO6; F-box protein 6	262	190	499559	622533	0.0524463	0.0305205	1.32192e-08	1.3694e-07	0.0219258	0.0138822	0.0299694
Genetic Information Processing	Replication and repair	03430 Mismatch repair [PATH:ko03430]	mutL; DNA mismatch repair protein MutL	0	31	499559	622533	0	0.00497966	2.1399e-08	2.20125e-07	-0.00497966	-0.00708614	-0.00287317
Genetic Information Processing	Translation	03013 RNA transport [PATH:ko03013]	EIF5; translation initiation factor 5	393	691	499559	622533	0.0786694	0.110998	3.91798e-08	3.92956e-07	-0.0323287	-0.0440342	-0.0206233
Genetic Information Processing	Replication and repair	03030 DNA replication [PATH:ko03030]	POLA2; DNA polymerase alpha subunit B	0	29	499559	622533	0	0.00465839	4.03847e-08	4.03207e-07	-0.00465839	-0.00670738	-0.00260939
Genetic Information Processing	Replication and repair	03440 Homologous recombination [PATH:ko03440]	MRE11; double-strand break repair protein MRE11	0	30	499559	622533	0	0.00481902	4.15088e-08	4.0888e-07	-0.00481902	-0.006897	-0.00274104
Genetic Information Processing	Folding, sorting and degradation	03018 RNA degradation [PATH:ko03018]	SKI2, SKIV2L; antiviral helicase SKI2 [EC:3.6.4.-]	21	0	499559	622533	0.00420371	0	4.16508e-08	4.08456e-07	0.00420371	0.00205224	0.00635518
Genetic Information Processing	Folding, sorting and degradation	04141 Protein processing in endoplasmic reticulum [PATH:ko04141]	WFS1; wolfamin	21	0	499559	622533	0.00420371	0	4.16508e-08	4.06648e-07	0.00420371	0.00205224	0.00635518
Genetic Information Processing	Transcription	03020 RNA polymerase [PATH:ko03020]	rpoE; DNA-directed RNA polymerase subunit delta	0	28	499559	622533	0	0.00449775	7.36726e-08	7.06776e-07	-0.00449775	-0.00651726	-0.00247824
Genetic Information Processing	Transcription	03040 Spliceosome [PATH:ko03040]	DDX23, PRP28; ATP-dependent RNA helicase DDX23/PRP28 [EC:3.6.4.13]	123	69	499559	622533	0.0246217	0.0110837	7.98113e-08	7.62354e-07	0.013538	0.00810822	0.0189677
Genetic Information Processing	Folding, sorting and degradation	03060 Protein export [PATH:ko03060]	SRP19; signal recognition particle subunit SRP19	20	0	499559	622533	0.00400353	0	9.35567e-08	8.91718e-07	0.00400353	0.00189539	0.00611168
Genetic Information Processing	Replication and repair	03410 Base excision repair [PATH:ko03410]	NEIL1; endonuclease VIII-like 1 [EC:3.2.2.- 4.2.99.18]	20	0	499559	622533	0.00400353	0	9.35567e-08	8.89797e-07	0.00400353	0.00189539	0.00611168
Genetic Information Processing	Replication and repair	03440 Homologous recombination [PATH:ko03440]	RAD51L1, RAD51B; RAD51-like protein 1	20	0	499559	622533	0.00400353	0	9.35567e-08	8.87883e-07	0.00400353	0.00189539	0.00611168
Genetic Information Processing	Translation	03010 Ribosome [PATH:ko03010]	RP-LX, rplX; large subunit ribosomal protein LX	0	27	499559	622533	0	0.00433712	1.3469e-07	1.25929e-06	-0.00433712	-0.00632661	-0.00234763
Genetic Information Processing	Translation	03010 Ribosome [PATH:ko03010]	RP-L17e, RPL17; large subunit ribosomal protein L17e	0	27	499559	622533	0	0.00433712	1.3469e-07	1.24609e-06	-0.00433712	-0.00632661	-0.00234763
Genetic Information Processing	Transcription	03040 Spliceosome [PATH:ko03040]	SR140; U2-associated protein SR140	96	49	499559	622533	0.0192169	0.00787107	2.34309e-07	2.10592e-06	0.0113459	0.0065616	0.0161302
Genetic Information Processing	Translation	03010 Ribosome [PATH:ko03010]	RP-S19e, RPS19; small subunit ribosomal protein S19e	205	148	499559	622533	0.0410362	0.0237738	4.38044e-07	3.86618e-06	0.0172624	0.010111	0.0244137
Genetic Information Processing	Replication and repair	03030 DNA replication [PATH:ko03030]	RNASEH2B; ribonuclease H2 subunit B	102	228	499559	622533	0.020418	0.0366246	5.62403e-07	4.82857e-06	-0.0162066	-0.022748	-0.00966514
Genetic Information Processing	Translation	03013 RNA transport [PATH:ko03013]	EIF3I; translation initiation factor 3 subunit I	342	595	499559	622533	0.0684604	0.0955773	7.43173e-07	6.34357e-06	-0.0271169	-0.0380312	-0.0162025
Genetic Information Processing	Folding, sorting and degradation	03018 RNA degradation [PATH:ko03018]	LSM6; U6 snRNA-associated Sm-like protein LSm6	17	0	499559	622533	0.003403	0	1.06029e-06	8.86188e-06	0.003403	0.00143179	0.00537422
Genetic Information Processing	Folding, sorting and degradation	03050 Proteasome [PATH:ko03050]	PSMD11, RPN6; 26S proteasome regulatory subunit N6	241	187	499559	622533	0.0482425	0.0300386	1.29917e-06	1.07768e-05	0.018204	0.0103932	0.0260147
Genetic Information Processing	Translation	03015 mRNA surveillance pathway [PATH:ko03015]	CPSF6_7; cleavage and polyadenylation specificity factor subunit 6/7	185	133	499559	622533	0.0370327	0.0213643	1.39505e-06	1.15288e-05	0.0156683	0.0088613	0.0224754
Genetic Information Processing	Folding, sorting and degradation	03050 Proteasome [PATH:ko03050]	PSMD2, RPN1; 26S proteasome regulatory subunit N1	541	499	499559	622533	0.108296	0.0801564	1.43876e-06	1.18678e-05	0.0281391	0.01627	0.0400083
Genetic Information Processing	Replication and repair	03030 DNA replication [PATH:ko03030]	POLD3; DNA polymerase delta subunit 3	0	23	499559	622533	0	0.00369458	1.54804e-06	1.2698e-05	-0.00369458	-0.00555805	-0.00183112
Genetic Information Processing	Folding, sorting and degradation	03050 Proteasome [PATH:ko03050]	PSMB11; 20S proteasome subunit beta 11 [EC:3.4.25.1]	0	23	499559	622533	0	0.00369458	1.54804e-06	1.26275e-05	-0.00369458	-0.00555805	-0.00183112
Genetic Information Processing	RNA family	03100 Non-coding RNAs	tRNA-Asp; tRNA Asp	0	23	499559	622533	0	0.00369458	1.54804e-06	1.2489e-05	-0.00369458	-0.00555805	-0.00183112
Genetic Information Processing	Translation	03013 RNA transport [PATH:ko03013]	NUP50, NPAP60; nuclear pore complex protein Nup50	135	87	499559	622533	0.0270238	0.0139752	1.57302e-06	1.25076e-05	0.0130487	0.00727315	0.0188242
Genetic Information Processing	Folding, sorting and degradation	03018 RNA degradation [PATH:ko03018]	XRN1, SEP1, KEM1; 5'-3' exoribonuclease 1 [EC:3.1.13.-]	75	36	499559	622533	0.0150132	0.00578283	1.6352e-06	1.29554e-05	0.00923042	0.00498952	0.0134713
Genetic Information Processing	Folding, sorting and degradation	04141 Protein processing in endoplasmic reticulum [PATH:ko04141]	UBQLN, DSK2; ubiquilin	250	197	499559	622533	0.0500441	0.0316449	1.69138e-06	1.33764e-05	0.0183992	0.0104309	0.0263675
Genetic Information Processing	Replication and repair	03030 DNA replication [PATH:ko03030]	RNASEH2C; ribonuclease H2 subunit C	250	197	499559	622533	0.0500441	0.0316449	1.69138e-06	1.33525e-05	0.0183992	0.0104309	0.0263675
Genetic Information Processing	Transcription	03020 RNA polymerase [PATH:ko03020]	RPA43; DNA-directed RNA polymerase I subunit RPA43	0	22	499559	622533	0	0.00353395	2.87588e-06	2.24227e-05	-0.00353395	-0.00536423	-0.00170367
Genetic Information Processing	Folding, sorting and degradation	03060 Protein export [PATH:ko03060]	SRP14; signal recognition particle subunit SRP14	0	22	499559	622533	0	0.00353395	2.87588e-06	2.21875e-05	-0.00353395	-0.00536423	-0.00170367
Genetic Information Processing	Folding, sorting and degradation	04141 Protein processing in endoplasmic reticulum [PATH:ko04141]	VCP, CDC48; transitional endoplasmic reticulum ATPase	1056	1075	499559	622533	0.211386	0.172682	3.39845e-06	2.60824e-05	0.0387048	0.0219629	0.0554468
Genetic Information Processing	Folding, sorting and degradation	03018 RNA degradation [PATH:ko03018]	RRP42, EXOSC7; exosome complex component RRP42	17	67	499559	622533	0.003403	0.0107625	4.47723e-06	3.38902e-05	-0.00735948	-0.0107556	-0.00396333
Genetic Information Processing	Folding, sorting and degradation	04120 Ubiquitin mediated proteolysis [PATH:ko04120]	CUL5; cullin 5	51	132	499559	622533	0.010209	0.0212037	5.12364e-06	3.87168e-05	-0.0109947	-0.0159233	-0.00606606
Genetic Information Processing	Transcription	03040 Spliceosome [PATH:ko03040]	PPIL1; peptidyl-prolyl cis-trans isomerase-like 1 [EC:5.2.1.8]	15	0	499559	622533	0.00300265	0	5.34964e-06	4.00814e-05	0.00300265	0.00112956	0.00487574
Genetic Information Processing	Translation	03010 Ribosome [PATH:ko03010]	RP-S8, rpsH; small subunit ribosomal protein S8	0	21	499559	622533	0	0.00337332	5.36564e-06	4.01331e-05	-0.00337332	-0.00516964	-0.00157699
Genetic Information Processing	Replication and repair	03430 Mismatch repair [PATH:ko03430]	MSH3; DNA mismatch repair protein MSH3	0	21	499559	622533	0	0.00337332	5.36564e-06	3.99976e-05	-0.00337332	-0.00516964	-0.00157699
Genetic Information Processing	Transcription	03020 RNA polymerase [PATH:ko03020]	rpoB2; DNA-directed RNA polymerase subunit B" [EC:2.7.7.6]	0	21	499559	622533	0	0.00337332	5.36564e-06	3.99301e-05	-0.00337332	-0.00516964	-0.00157699
Genetic Information Processing	Replication and repair	03420 Nucleotide excision repair [PATH:ko03420]	CETN2; centrin-2	0	21	499559	622533	0	0.00337332	5.36564e-06	3.95301e-05	-0.00337332	-0.00516964	-0.00157699
Genetic Information Processing	Translation	03015 mRNA surveillance pathway [PATH:ko03015]	SMG1; PI-3-kinase-related kinase SMG-1	324	279	499559	622533	0.0648572	0.0448169	6.99777e-06	5.10432e-05	0.0200403	0.0108842	0.0291964
Genetic Information Processing	Folding, sorting and degradation	04141 Protein processing in endoplasmic reticulum [PATH:ko04141]	PDIA1, P4HB; protein disulfide-isomerase A1 [EC:5.3.4.1]	344	300	499559	622533	0.0688607	0.0481902	7.23646e-06	5.26972e-05	0.0206705	0.0112264	0.0301146
Genetic Information Processing	Folding, sorting and degradation	04120 Ubiquitin mediated proteolysis [PATH:ko04120]	UBE2O; ubiquitin-conjugating enzyme E2 O [EC:6.3.2.19]	80	43	499559	622533	0.0160141	0.00690726	7.33642e-06	5.33371e-05	0.00910686	0.00468211	0.0135316
Genetic Information Processing	Translation	03010 Ribosome [PATH:ko03010]	RP-L3e, RPL3; large subunit ribosomal protein L3e	1020	1520	499559	622533	0.20418	0.244164	9.58196e-06	6.89807e-05	-0.0399837	-0.0578583	-0.0221091
Genetic Information Processing	Replication and repair	03410 Base excision repair [PATH:ko03410]	UNG, UDG; uracil-DNA glycosylase [EC:3.2.2.27]	0	20	499559	622533	0	0.00321268	1.00571e-05	7.20483e-05	-0.00321268	-0.00497424	-0.00145112
Genetic Information Processing	Folding, sorting and degradation	04120 Ubiquitin mediated proteolysis [PATH:ko04120]	TRIP12; E3 ubiquitin-protein ligase TRIP12 [EC:6.3.2.19]	355	594	499559	622533	0.0710627	0.0954166	1.03995e-05	7.37831e-05	-0.024354	-0.0353578	-0.0133501
Genetic Information Processing	Translation	03010 Ribosome [PATH:ko03010]	RP-L13Ae, RPL13A; large subunit ribosomal protein L13Ae	252	443	499559	622533	0.0504445	0.0711609	1.17355e-05	8.29947e-05	-0.0207164	-0.0301612	-0.0112716
Genetic Information Processing	Folding, sorting and degradation	04130 SNARE interactions in vesicular transport [PATH:ko04130]	VAMP4; vesicle-associated membrane protein 4	14	0	499559	622533	0.00280247	0	1.20164e-05	8.44397e-05	0.00280247	0.000980907	0.00462404
Genetic Information Processing	Replication and repair	03440 Homologous recombination [PATH:ko03440]	XRCC2; DNA-repair protein XRCC2	14	0	499559	622533	0.00280247	0	1.20164e-05	8.43055e-05	0.00280247	0.000980907	0.00462404
Genetic Information Processing	Replication and repair	03440 Homologous recombination [PATH:ko03440]	RAD51L3, RAD51D; RAD51-like protein 3	14	0	499559	622533	0.00280247	0	1.20164e-05	8.41717e-05	0.00280247	0.000980907	0.00462404
Genetic Information Processing	Folding, sorting and degradation	04141 Protein processing in endoplasmic reticulum [PATH:ko04141]	ATF6A; cyclic AMP-dependent transcription factor ATF-6 alpha	65	32	499559	622533	0.0130115	0.00514029	1.32578e-05	9.22819e-05	0.00787119	0.00388774	0.0118546
Genetic Information Processing	Translation	03010 Ribosome [PATH:ko03010]	RP-L28e, RPL28; large subunit ribosomal protein L28e	224	181	499559	622533	0.0448395	0.0290748	1.6929e-05	0.000116006	0.0157648	0.00817236	0.0233572
Genetic Information Processing	Translation	03013 RNA transport [PATH:ko03013]	EIF3G; translation initiation factor 3 subunit G	173	131	499559	622533	0.0346305	0.0210431	1.93955e-05	0.000130476	0.0135875	0.00694081	0.0202342
Genetic Information Processing	Transcription	03040 Spliceosome [PATH:ko03040]	PRPF4, PRP4; U4/U6 small nuclear ribonucleoprotein PRP4	56	26	499559	622533	0.0112099	0.00417649	2.38321e-05	0.000158869	0.0070334	0.00333375	0.0107331
Genetic Information Processing	Transcription	03040 Spliceosome [PATH:ko03040]	BUD31, G10; bud site selection protein 31	13	0	499559	622533	0.0026023	0	2.69911e-05	0.000178578	0.0026023	0.000834128	0.00437046
Genetic Information Processing	Folding, sorting and degradation	04141 Protein processing in endoplasmic reticulum [PATH:ko04141]	BAG1; BCL2-associated athanogene 1	13	0	499559	622533	0.0026023	0	2.69911e-05	0.000178311	0.0026023	0.000834128	0.00437046
Genetic Information Processing	Replication and repair	03420 Nucleotide excision repair [PATH:ko03420]	TTDA, GTF2H5, TFB5; TFIIH basal transcription factor complex TTD-A subunit	13	0	499559	622533	0.0026023	0	2.69911e-05	0.000177779	0.0026023	0.000834128	0.00437046
Genetic Information Processing	Transcription	03040 Spliceosome [PATH:ko03040]	PRPF18, PRP18; pre-mRNA-splicing factor 18	53	24	499559	622533	0.0106094	0.00385522	2.85409e-05	0.000186871	0.00675414	0.00315459	0.0103537
Genetic Information Processing	Replication and repair	03410 Base excision repair [PATH:ko03410]	OGG1; N-glycosylase/DNA lyase [EC:3.2.2.- 4.2.99.18]	275	236	499559	622533	0.0550486	0.0379096	3.07037e-05	0.000200437	0.0171389	0.00868031	0.0255975
Genetic Information Processing	Translation	03015 mRNA surveillance pathway [PATH:ko03015]	CSTF2, RNA15; cleavage stimulation factor subunit 2	38	102	499559	622533	0.00760671	0.0163847	3.3235e-05	0.000216322	-0.00877796	-0.0131263	-0.00442967
Genetic Information Processing	Translation	03010 Ribosome [PATH:ko03010]	RP-S11e, RPS11; small subunit ribosomal protein S11e	650	642	499559	622533	0.130115	0.103127	3.34639e-05	0.00021749	0.0269877	0.0138476	0.0401278
Genetic Information Processing	Transcription	03040 Spliceosome [PATH:ko03040]	CCDC12; coiled-coil domain-containing protein 12	0	18	499559	622533	0	0.00289141	3.58556e-05	0.00023201	-0.00289141	-0.00458072	-0.0012021
Genetic Information Processing	Transcription	03040 Spliceosome [PATH:ko03040]	RBM8A, Y14; RNA-binding protein 8A	0	18	499559	622533	0	0.00289141	3.58556e-05	0.000230657	-0.00289141	-0.00458072	-0.0012021
Genetic Information Processing	Translation	03013 RNA transport [PATH:ko03013]	STRAP, UNRIP; serine-threonine kinase receptor-associated protein	200	162	499559	622533	0.0400353	0.0260227	5.37647e-05	0.000339919	0.0140126	0.00681596	0.0212092
Genetic Information Processing	Translation	03010 Ribosome [PATH:ko03010]	RP-S4e, RPS4; small subunit ribosomal protein S4e	1239	1316	499559	622533	0.248019	0.211394	5.92599e-05	0.000371468	0.0366243	0.0183706	0.0548781
Genetic Information Processing	Translation	03010 Ribosome [PATH:ko03010]	RP-L7e, RPL7; large subunit ribosomal protein L7e	453	718	499559	622533	0.09068	0.115335	6.00618e-05	0.000375961	-0.0246553	-0.0368729	-0.0124377
Genetic Information Processing	Folding, sorting and degradation	03018 RNA degradation [PATH:ko03018]	LSM7; U6 snRNA-associated Sm-like protein LSm7	12	0	499559	622533	0.00240212	0	6.06273e-05	0.000378963	0.00240212	0.000689445	0.00411479
Genetic Information Processing	Transcription	03040 Spliceosome [PATH:ko03040]	DHX15, PRP43; pre-mRNA-splicing factor ATP-dependent RNA helicase DHX15/PRP43 [EC:3.6.4.13]	158	121	499559	622533	0.0316279	0.0194367	6.48329e-05	0.000404678	0.0121912	0.00581225	0.0185701
Genetic Information Processing	Translation	00970 Aminoacyl-tRNA biosynthesis [PATH:ko00970]	EARS, gltX; glutamyl-tRNA synthetase [EC:6.1.1.17]	0	17	499559	622533	0	0.00273078	6.82156e-05	0.000423397	-0.00273078	-0.00438246	-0.0010791
Genetic Information Processing	Folding, sorting and degradation	03018 RNA degradation [PATH:ko03018]	POLS, TRF4; DNA polymerase sigma [EC:2.7.7.7]	0	17	499559	622533	0	0.00273078	6.82156e-05	0.000419269	-0.00273078	-0.00438246	-0.0010791
Genetic Information Processing	Folding, sorting and degradation	04141 Protein processing in endoplasmic reticulum [PATH:ko04141]	OST1, RPN1; oligosaccharyltransferase complex subunit alpha (ribophorin I)	750	762	499559	622533	0.150132	0.122403	8.06886e-05	0.000494554	0.0277293	0.0135658	0.0418927
Genetic Information Processing	Translation	03010 Ribosome [PATH:ko03010]	RP-S10, rpsJ; small subunit ribosomal protein S10	1044	1524	499559	622533	0.208984	0.244806	8.14975e-05	0.000498128	-0.035822	-0.0538124	-0.0178315
Genetic Information Processing	Translation	00970 Aminoacyl-tRNA biosynthesis [PATH:ko00970]	QARS, glnS; glutaminyl-tRNA synthetase [EC:6.1.1.18]	272	239	499559	622533	0.054448	0.0383915	9.52234e-05	0.00057802	0.0160565	0.00760801	0.024505
Genetic Information Processing	Folding, sorting and degradation	04141 Protein processing in endoplasmic reticulum [PATH:ko04141]	EIF2S1; translation initiation factor 2 subunit 1	163	128	499559	622533	0.0326288	0.0205612	0.000108415	0.000653598	0.0120676	0.00556851	0.0185667
Genetic Information Processing	Replication and repair	03030 DNA replication [PATH:ko03030]	rnhA-dnaQ; ribonuclease HI / DNA polymerase III subunit epsilon [EC:3.1.26.4 2.7.7.7]	175	140	499559	622533	0.0350309	0.0224888	0.000109238	0.000655873	0.0125421	0.00580088	0.0192834
Genetic Information Processing	Folding, sorting and degradation	03050 Proteasome [PATH:ko03050]	PSMD13, RPN9; 26S proteasome regulatory subunit N9	240	409	499559	622533	0.0480424	0.0656993	0.000115404	0.000689143	-0.017657	-0.0268105	-0.00850338
Genetic Information Processing	Translation	03013 RNA transport [PATH:ko03013]	NUP133; nuclear pore complex protein Nup133	129	95	499559	622533	0.0258228	0.0152602	0.000116324	0.000691828	0.0105625	0.00479905	0.016326
Genetic Information Processing	Translation	03010 Ribosome [PATH:ko03010]	RP-L39e, RPL39; large subunit ribosomal protein L39e	0	16	499559	622533	0	0.00257014	0.000130427	0.000761342	-0.00257014	-0.00418306	-0.000957225
Genetic Information Processing	Replication and repair	03030 DNA replication [PATH:ko03030]	RFC3_5; replication factor C subunit 3/5	264	233	499559	622533	0.0528466	0.0374277	0.000145775	0.00083222	0.0154189	0.00708388	0.0237539
Genetic Information Processing	Folding, sorting and degradation	04141 Protein processing in endoplasmic reticulum [PATH:ko04141]	EDEM1; ER degradation enhancer, mannosidase alpha-like 1	110	78	499559	622533	0.0220194	0.0125295	0.00016165	0.000916914	0.00948996	0.00417058	0.0148093
Genetic Information Processing	Folding, sorting and degradation	04122 Sulfur relay system [PATH:ko04122]	tusE, dsrC; tRNA 2-thiouridine synthesizing protein E [EC:2.8.1.-]	488	476	499559	622533	0.0976862	0.0764618	0.000163758	0.000927679	0.0212243	0.00981678	0.0326319
Genetic Information Processing	Folding, sorting and degradation	03050 Proteasome [PATH:ko03050]	PSMD1, RPN2; 26S proteasome regulatory subunit N2	532	527	499559	622533	0.106494	0.0846541	0.000213909	0.00118889	0.0218398	0.0099105	0.0337691
Genetic Information Processing	Translation	03013 RNA transport [PATH:ko03013]	NUP107; nuclear pore complex protein Nup107	144	112	499559	622533	0.0288254	0.017991	0.000216538	0.00120199	0.0108344	0.00471374	0.0169551
Genetic Information Processing	Transcription	03020 RNA polymerase [PATH:ko03020]	RPB9, POLR2I; DNA-directed RNA polymerase II subunit RPB9	71	44	499559	622533	0.0142125	0.0070679	0.000304554	0.00163702	0.00714464	0.00288099	0.0114083
Genetic Information Processing	Folding, sorting and degradation	04141 Protein processing in endoplasmic reticulum [PATH:ko04141]	SSR4; translocon-associated protein subunit delta	152	272	499559	622533	0.0304268	0.0436925	0.000348259	0.00185612	-0.0132656	-0.0207143	-0.00581699
Genetic Information Processing	Folding, sorting and degradation	04120 Ubiquitin mediated proteolysis [PATH:ko04120]	HUWE1, MULE, ARF-BP1; E3 ubiquitin-protein ligase HUWE1 [EC:6.3.2.19]	470	463	499559	622533	0.094083	0.0743736	0.000376884	0.00199663	0.0197094	0.00848668	0.0309322
Genetic Information Processing	Translation	03013 RNA transport [PATH:ko03013]	UPF3, RENT3; regulator of nonsense transcripts 3	155	126	499559	622533	0.0310274	0.0202399	0.000439754	0.00230206	0.0107875	0.00440574	0.0171692
Genetic Information Processing	Replication and repair	03440 Homologous recombination [PATH:ko03440]	MUS81; crossover junction endonuclease MUS81 [EC:3.1.22.-]	0	14	499559	622533	0	0.00224888	0.000483389	0.00248335	-0.00224888	-0.00378046	-0.00071729
Genetic Information Processing	Folding, sorting and degradation	03018 RNA degradation [PATH:ko03018]	LSM8; U6 snRNA-associated Sm-like protein LSm8	0	14	499559	622533	0	0.00224888	0.000483389	0.00248046	-0.00224888	-0.00378046	-0.00071729
Genetic Information Processing	Folding, sorting and degradation	04122 Sulfur relay system [PATH:ko04122]	thiI; thiamine biosynthesis protein ThiI	0	14	499559	622533	0	0.00224888	0.000483389	0.00246327	-0.00224888	-0.00378046	-0.00071729
Genetic Information Processing	Translation	03015 mRNA surveillance pathway [PATH:ko03015]	ERF3, GSPT; peptide chain release factor subunit 3	228	202	499559	622533	0.0456403	0.0324481	0.000489129	0.00248392	0.0131922	0.00541591	0.0209684
Genetic Information Processing	Replication and repair	03030 DNA replication [PATH:ko03030]	RFC2_4; replication factor C subunit 2/4	261	237	499559	622533	0.0522461	0.0380703	0.000491604	0.00249362	0.0141758	0.0058449	0.0225067
Genetic Information Processing	Translation	03013 RNA transport [PATH:ko03013]	EIF4G; translation initiation factor 4G	1790	1991	499559	622533	0.358316	0.319822	0.00051212	0.00258284	0.0384936	0.0164313	0.0605559
Genetic Information Processing	Transcription	03040 Spliceosome [PATH:ko03040]	SF3B4, SAP49; splicing factor 3B subunit 4	28	74	499559	622533	0.00560494	0.0118869	0.000566361	0.00282732	-0.00628198	-0.0100479	-0.00251606
Genetic Information Processing	Translation	03010 Ribosome [PATH:ko03010]	RP-L31e, RPL31; large subunit ribosomal protein L31e	479	478	499559	622533	0.0958846	0.0767831	0.000668879	0.00332032	0.0191015	0.00774764	0.0304553
Genetic Information Processing	Translation	03013 RNA transport [PATH:ko03013]	KPNB1; importin subunit beta-1	597	612	499559	622533	0.119505	0.098308	0.000770177	0.00376806	0.0211974	0.00849916	0.0338956
Genetic Information Processing	Translation	03010 Ribosome [PATH:ko03010]	RP-S17e, RPS17; small subunit ribosomal protein S17e	413	406	499559	622533	0.0826729	0.0652174	0.00078812	0.00384732	0.0174555	0.00691673	0.0279943
Genetic Information Processing	Translation	03013 RNA transport [PATH:ko03013]	NUP54; nuclear pore complex protein Nup54	210	186	499559	622533	0.0420371	0.0298779	0.000823606	0.00399404	0.0121591	0.00468215	0.0196361
Genetic Information Processing	Translation	03013 RNA transport [PATH:ko03013]	SEH1; nucleoporin SEH1	21	60	499559	622533	0.00420371	0.00963804	0.000834284	0.00404138	-0.00543434	-0.00881764	-0.00205104
Genetic Information Processing	Replication and repair	03030 DNA replication [PATH:ko03030]	POLE2; DNA polymerase epsilon subunit 2 [EC:2.7.7.7]	171	294	499559	622533	0.0342302	0.0472264	0.000835335	0.00404203	-0.0129962	-0.0207957	-0.00519675
Genetic Information Processing	Folding, sorting and degradation	04141 Protein processing in endoplasmic reticulum [PATH:ko04141]	AMFR, GP78; autocrine motility factor receptor [EC:6.3.2.19]	328	313	499559	622533	0.0656579	0.0502785	0.000845457	0.00408653	0.0153795	0.00600004	0.0247589
Genetic Information Processing	Transcription	03040 Spliceosome [PATH:ko03040]	PUF60; poly(U)-binding-splicing factor PUF60	224	201	499559	622533	0.0448395	0.0322874	0.00085374	0.00412205	0.0125521	0.0048241	0.0202801
Genetic Information Processing	Folding, sorting and degradation	03018 RNA degradation [PATH:ko03018]	LSM3; U6 snRNA-associated Sm-like protein LSm3	0	12	499559	622533	0	0.00192761	0.000910955	0.00433195	-0.00192761	-0.00337181	-0.000483404
Genetic Information Processing	Folding, sorting and degradation	04122 Sulfur relay system [PATH:ko04122]	mnmA, trmU, TRMU; tRNA-specific 2-thiouridylase [EC:2.8.1.-]	0	12	499559	622533	0	0.00192761	0.000910955	0.00430412	-0.00192761	-0.00337181	-0.000483404
Genetic Information Processing	Folding, sorting and degradation	03050 Proteasome [PATH:ko03050]	PSMD7, RPN8; 26S proteasome regulatory subunit N8	342	329	499559	622533	0.0684604	0.0528486	0.000925955	0.00433323	0.0156118	0.0060277	0.0251959
Genetic Information Processing	Folding, sorting and degradation	04130 SNARE interactions in vesicular transport [PATH:ko04130]	STX6; syntaxin 6	0	13	499559	622533	0	0.00208824	0.000936016	0.00432075	-0.00208824	-0.00357698	-0.000599506
Genetic Information Processing	Transcription	03040 Spliceosome [PATH:ko03040]	SMNDC1, SPF30; survival of motor neuron-related-splicing factor 30	0	13	499559	622533	0	0.00208824	0.000936016	0.00429827	-0.00208824	-0.00357698	-0.000599506
Genetic Information Processing	Folding, sorting and degradation	03018 RNA degradation [PATH:ko03018]	AIR1_2; protein AIR1/2	0	13	499559	622533	0	0.00208824	0.000936016	0.00429381	-0.00208824	-0.00357698	-0.000599506
Genetic Information Processing	Translation	03013 RNA transport [PATH:ko03013]	NUP85; nuclear pore complex protein Nup85	167	287	499559	622533	0.0334295	0.046102	0.000982234	0.00449647	-0.0126725	-0.0203836	-0.00496141
Genetic Information Processing	Translation	03010 Ribosome [PATH:ko03010]	RP-L18Ae, RPL18A; large subunit ribosomal protein L18Ae	174	297	499559	622533	0.0348307	0.0477083	0.00100889	0.0045664	-0.0128776	-0.0207278	-0.00502736
Genetic Information Processing	Folding, sorting and degradation	03018 RNA degradation [PATH:ko03018]	PABPC; polyadenylate-binding protein	847	901	499559	622533	0.16955	0.144731	0.00103401	0.00466574	0.0248183	0.00965463	0.0399819
Genetic Information Processing	Folding, sorting and degradation	04141 Protein processing in endoplasmic reticulum [PATH:ko04141]	LMAN1, ERGIC53; lectin, mannose-binding 1	69	139	499559	622533	0.0138122	0.0223281	0.0010952	0.00492674	-0.00851595	-0.0138086	-0.00322327
Genetic Information Processing	Folding, sorting and degradation	03060 Protein export [PATH:ko03060]	SRP72; signal recognition particle subunit SRP72	238	219	499559	622533	0.047642	0.0351789	0.00140688	0.00620858	0.0124632	0.00447295	0.0204534
Genetic Information Processing	Folding, sorting and degradation	04141 Protein processing in endoplasmic reticulum [PATH:ko04141]	SEL1, SEL1L; SEL1 protein	115	91	499559	622533	0.0230203	0.0146177	0.00146191	0.00641292	0.0084026	0.0028802	0.013925
Genetic Information Processing	Translation	03013 RNA transport [PATH:ko03013]	EIF3B; translation initiation factor 3 subunit B	494	503	499559	622533	0.0988872	0.0807989	0.00160353	0.00696495	0.0180883	0.00651934	0.0296572
Genetic Information Processing	Folding, sorting and degradation	03018 RNA degradation [PATH:ko03018]	MTR4, SKIV2L2; ATP-dependent RNA helicase DOB1 [EC:3.6.4.13]	64	129	499559	622533	0.0128113	0.0207218	0.00167161	0.00711361	-0.00791049	-0.0130216	-0.00279935
Genetic Information Processing	Transcription	03040 Spliceosome [PATH:ko03040]	SNRPB2; U2 small nuclear ribonucleoprotein B''	128	105	499559	622533	0.0256226	0.0168666	0.0018036	0.00755869	0.00875602	0.00291572	0.0145963
Genetic Information Processing	Folding, sorting and degradation	03050 Proteasome [PATH:ko03050]	PSMA7; 20S proteasome subunit alpha 4 [EC:3.4.25.1]	161	139	499559	622533	0.0322284	0.0223281	0.00182239	0.00762295	0.00990029	0.00333787	0.0164627
Genetic Information Processing	Replication and repair	03030 DNA replication [PATH:ko03030]	RPA3; replication factor A3	110	87	499559	622533	0.0220194	0.0139752	0.00185708	0.00776068	0.00804426	0.00263587	0.0134526
Genetic Information Processing	Replication and repair	03450 Non-homologous end-joining [PATH:ko03450]	LIG4, DNL4; DNA ligase 4 [EC:6.5.1.1]	38	86	499559	622533	0.00760671	0.0138145	0.00214201	0.00889248	-0.00620782	-0.0103525	-0.00206316
Genetic Information Processing	Translation	03010 Ribosome [PATH:ko03010]	RP-L27e, RPL27; large subunit ribosomal protein L27e	199	180	499559	622533	0.0398351	0.0289141	0.00217068	0.00897769	0.010921	0.00360633	0.0182357
Genetic Information Processing	Transcription	03040 Spliceosome [PATH:ko03040]	SF3A3, SAP61, PRP9; splicing factor 3A subunit 3	80	152	499559	622533	0.0160141	0.0244164	0.0023406	0.00959949	-0.00840225	-0.013988	-0.00281652
Genetic Information Processing	Translation	03013 RNA transport [PATH:ko03013]	GEMIN5; gem associated protein 5	83	62	499559	622533	0.0166147	0.00995931	0.00281738	0.0113544	0.00665534	0.00195215	0.0113585
Genetic Information Processing	Folding, sorting and degradation	04120 Ubiquitin mediated proteolysis [PATH:ko04120]	HERC4; E3 ubiquitin-protein ligase HERC4 [EC:6.3.2.19]	213	197	499559	622533	0.0426376	0.0316449	0.00300008	0.0120248	0.0109927	0.00340765	0.0185777
Genetic Information Processing	Replication and repair	03440 Homologous recombination [PATH:ko03440]	RAD55; DNA repair protein RAD55	0	10	499559	622533	0	0.00160634	0.00306853	0.0121995	-0.00160634	-0.00295552	-0.000257159
Genetic Information Processing	Folding, sorting and degradation	04130 SNARE interactions in vesicular transport [PATH:ko04130]	BET1; blocked early in transport 1	0	10	499559	622533	0	0.00160634	0.00306853	0.0121885	-0.00160634	-0.00295552	-0.000257159
Genetic Information Processing	Replication and repair	03440 Homologous recombination [PATH:ko03440]	XRCC3; DNA-repair protein XRCC3	0	10	499559	622533	0	0.00160634	0.00306853	0.0121666	-0.00160634	-0.00295552	-0.000257159
Genetic Information Processing	Folding, sorting and degradation	03018 RNA degradation [PATH:ko03018]	DCP2; mRNA-decapping enzyme subunit 2 [EC:3.-.-.-]	0	10	499559	622533	0	0.00160634	0.00306853	0.0121557	-0.00160634	-0.00295552	-0.000257159
Genetic Information Processing	Folding, sorting and degradation	04130 SNARE interactions in vesicular transport [PATH:ko04130]	STX16; syntaxin 16	44	26	499559	622533	0.00880777	0.00417649	0.00308291	0.0121581	0.00463128	0.00122002	0.00804255
Genetic Information Processing	Translation	00970 Aminoacyl-tRNA biosynthesis [PATH:ko00970]	sepcysS; Sep-tRNA:Cys-tRNA synthetase [EC:2.5.1.73]	7	0	499559	622533	0.00140124	0	0.00346656	0.013562	0.00140124	9.62426e-06	0.00279285
Genetic Information Processing	Translation	03010 Ribosome [PATH:ko03010]	RP-L9e, RPL9; large subunit ribosomal protein L9e	338	517	499559	622533	0.0676597	0.0830478	0.00356146	0.0137745	-0.0153881	-0.0259003	-0.00487596
Genetic Information Processing	Translation	03008 Ribosome biogenesis in eukaryotes [PATH:ko03008]	XPO1, CRM1; exportin-1	606	640	499559	622533	0.121307	0.102806	0.0038652	0.0148711	0.0185012	0.00563596	0.0313664
Genetic Information Processing	Folding, sorting and degradation	04141 Protein processing in endoplasmic reticulum [PATH:ko04141]	ATXN3, MJD; Ataxin-3 [EC:3.4.22.-]	25	61	499559	622533	0.00500441	0.00979868	0.00466919	0.017702	-0.00479426	-0.00829331	-0.00129522
Genetic Information Processing	Translation	03013 RNA transport [PATH:ko03013]	TGS1; trimethylguanosine synthase [EC:2.1.1.-]	102	83	499559	622533	0.020418	0.0133326	0.004803	0.0180542	0.00708538	0.00184061	0.0123302
Genetic Information Processing	Translation	03013 RNA transport [PATH:ko03013]	WIBG, PYM; partner of Y14 and mago	97	78	499559	622533	0.0194171	0.0125295	0.00485725	0.0182426	0.00688767	0.00177395	0.0120014
Genetic Information Processing	Folding, sorting and degradation	04141 Protein processing in endoplasmic reticulum [PATH:ko04141]	SSR2; translocon-associated protein subunit beta	182	167	499559	622533	0.0364321	0.0268259	0.00504752	0.0189411	0.00960625	0.00257778	0.0166347
Genetic Information Processing	Folding, sorting and degradation	04122 Sulfur relay system [PATH:ko04122]	TST, MPST, sseA; thiosulfate/3-mercaptopyruvate sulfurtransferase [EC:2.8.1.1 2.8.1.2]	309	473	499559	622533	0.0618546	0.0759799	0.00519811	0.0194565	-0.0141254	-0.0241941	-0.00405662
Genetic Information Processing	Replication and repair	03030 DNA replication [PATH:ko03030]	DNA2; DNA replication ATP-dependent helicase Dna2 [EC:3.6.4.12]	41	87	499559	622533	0.00820724	0.0139752	0.00520205	0.0194548	-0.00576792	-0.00998584	-0.00155001
Genetic Information Processing	Folding, sorting and degradation	04141 Protein processing in endoplasmic reticulum [PATH:ko04141]	MBTPS1; membrane-bound transcription factor site-1 protease [EC:3.4.21.112]	38	82	499559	622533	0.00760671	0.013172	0.00538898	0.0201028	-0.00556528	-0.0096573	-0.00147327
Genetic Information Processing	Transcription	03022 Basal transcription factors [PATH:ko03022]	TAF7; transcription initiation factor TFIID subunit 7	65	47	499559	622533	0.0130115	0.0075498	0.00556606	0.020676	0.00546168	0.00127892	0.00964443
Genetic Information Processing	Folding, sorting and degradation	04122 Sulfur relay system [PATH:ko04122]	MOCS2, moaE; molybdopterin synthase catalytic subunit [EC:2.-.-.-]	0	9	499559	622533	0	0.00144571	0.00566668	0.0208914	-0.00144571	-0.0027438	-0.000147615
Genetic Information Processing	Folding, sorting and degradation	03018 RNA degradation [PATH:ko03018]	DCP1B; mRNA-decapping enzyme 1B [EC:3.-.-.-]	0	9	499559	622533	0	0.00144571	0.00566668	0.02077	-0.00144571	-0.0027438	-0.000147615
Genetic Information Processing	RNA family	03100 Non-coding RNAs	U2snRNA; U2 spliceosomal RNA	14	40	499559	622533	0.00280247	0.00642536	0.00591525	0.0215735	-0.00362289	-0.00645026	-0.000795521
Genetic Information Processing	Translation	00970 Aminoacyl-tRNA biosynthesis [PATH:ko00970]	IARS, ileS; isoleucyl-tRNA synthetase [EC:6.1.1.5]	314	314	499559	622533	0.0628554	0.0504391	0.00661707	0.0238376	0.0124163	0.0031514	0.0216813
Genetic Information Processing	Folding, sorting and degradation	03050 Proteasome [PATH:ko03050]	PSMC3, RPT5; 26S proteasome regulatory subunit T5	303	302	499559	622533	0.0606535	0.0485115	0.00684022	0.0246214	0.012142	0.00304012	0.0212439
Genetic Information Processing	Replication and repair	03410 Base excision repair [PATH:ko03410]	APEX1; AP endonuclease 1 [EC:4.2.99.18]	30	16	499559	622533	0.0060053	0.00257014	0.00690027	0.0247166	0.00343515	0.000590875	0.00627943
Genetic Information Processing	Folding, sorting and degradation	04141 Protein processing in endoplasmic reticulum [PATH:ko04141]	SAR1; GTP-binding protein SAR1 [EC:3.6.5.-]	106	89	499559	622533	0.0212187	0.0142964	0.00731899	0.0258597	0.00692228	0.00155534	0.0122892
Genetic Information Processing	Folding, sorting and degradation	04141 Protein processing in endoplasmic reticulum [PATH:ko04141]	NPLOC4, NPL4; nuclear protein localization protein 4 homolog	221	212	499559	622533	0.044239	0.0340544	0.0075245	0.0265645	0.0101846	0.00241412	0.0179551
Genetic Information Processing	Replication and repair	03420 Nucleotide excision repair [PATH:ko03420]	TFIIH3, GTF2H3, TFB4; transcription initiation factor TFIIH subunit 3	260	255	499559	622533	0.0520459	0.0409617	0.00754831	0.0266272	0.0110842	0.00265185	0.0195166
Genetic Information Processing	Replication and repair	03440 Homologous recombination [PATH:ko03440]	ruvA; holliday junction DNA helicase RuvA [EC:3.6.4.12]	76	139	499559	622533	0.0152134	0.0223281	0.0077499	0.0272947	-0.00711472	-0.0125153	-0.00171417
Genetic Information Processing	Replication and repair	03440 Homologous recombination [PATH:ko03440]	priC; primosomal replication protein N''	357	364	499559	622533	0.071463	0.0584708	0.00794904	0.0275779	0.0129922	0.00310067	0.0228838
Genetic Information Processing	Folding, sorting and degradation	04141 Protein processing in endoplasmic reticulum [PATH:ko04141]	PLAA, DOA1, UFD3; phospholipase A-2-activating protein	119	103	499559	622533	0.023821	0.0165453	0.00815429	0.0280912	0.0072757	0.00158159	0.0129698
Genetic Information Processing	Replication and repair	03420 Nucleotide excision repair [PATH:ko03420]	ERCC3, XPB; DNA excision repair protein ERCC-3 [EC:3.6.4.12]	133	118	499559	622533	0.0266235	0.0189548	0.00863514	0.0296782	0.00766866	0.00164397	0.0136934
Genetic Information Processing	Translation	00970 Aminoacyl-tRNA biosynthesis [PATH:ko00970]	DARS, aspS; aspartyl-tRNA synthetase [EC:6.1.1.12]	197	187	499559	622533	0.0394348	0.0300386	0.0089439	0.0304783	0.00939621	0.00205388	0.0167385
Genetic Information Processing	Translation	03010 Ribosome [PATH:ko03010]	RP-L8e, RPL8; large subunit ribosomal protein L8e	523	555	499559	622533	0.104692	0.0891519	0.00921578	0.0310689	0.0155404	0.00355135	0.0275295
Genetic Information Processing	Translation	03013 RNA transport [PATH:ko03013]	NUP160; nuclear pore complex protein Nup160	363	373	499559	622533	0.0726641	0.0599165	0.00996341	0.0334871	0.0127476	0.00276143	0.0227337
Genetic Information Processing	Translation	00970 Aminoacyl-tRNA biosynthesis [PATH:ko00970]	WARS, trpS; tryptophanyl-tRNA synthetase [EC:6.1.1.2]	74	58	499559	622533	0.0148131	0.00931678	0.0101687	0.0339959	0.00549629	0.00100293	0.00998965
Genetic Information Processing	Replication and repair	03440 Homologous recombination [PATH:ko03440]	EME1, MMS4; crossover junction endonuclease EME1 [EC:3.1.22.-]	35	74	499559	622533	0.00700618	0.0118869	0.0108786	0.0357997	-0.00488074	-0.00880103	-0.000960453
Genetic Information Processing	Folding, sorting and degradation	04120 Ubiquitin mediated proteolysis [PATH:ko04120]	DDB1; DNA damage-binding protein 1	413	432	499559	622533	0.0826729	0.0693939	0.0121608	0.0397523	0.013279	0.00261467	0.0239433
Genetic Information Processing	Folding, sorting and degradation	04122 Sulfur relay system [PATH:ko04122]	AHP1; alkyl hydroperoxide reductase 1 [EC:1.11.1.15]	59	44	499559	622533	0.0118104	0.0070679	0.0125251	0.0406122	0.00474252	0.000722617	0.00876242
Genetic Information Processing	Translation	00970 Aminoacyl-tRNA biosynthesis [PATH:ko00970]	KARS, lysS; lysyl-tRNA synthetase, class II [EC:6.1.1.6]	451	476	499559	622533	0.0902796	0.0764618	0.0126744	0.041036	0.0138178	0.00267044	0.0249652
Genetic Information Processing	Translation	03008 Ribosome biogenesis in eukaryotes [PATH:ko03008]	POP5; ribonuclease P/MRP protein subunit POP5 [EC:3.1.26.5]	64	118	499559	622533	0.0128113	0.0189548	0.0128012	0.0412952	-0.00614352	-0.0111387	-0.00114833
Genetic Information Processing	Folding, sorting and degradation	03050 Proteasome [PATH:ko03050]	PSMB4; 20S proteasome subunit beta 7 [EC:3.4.25.1]	213	331	499559	622533	0.0426376	0.0531699	0.0128521	0.0413989	-0.0105323	-0.0189831	-0.00208145
Genetic Information Processing	Translation	03015 mRNA surveillance pathway [PATH:ko03015]	CPSF3, YSH1; cleavage and polyadenylation specificity factor subunit 3 [EC:3.1.27.-]	128	115	499559	622533	0.0256226	0.0184729	0.0129838	0.0417622	0.00714968	0.00121981	0.0130796
Genetic Information Processing	Transcription	03040 Spliceosome [PATH:ko03040]	SNU13, NHP2L; U4/U6 small nuclear ribonucleoprotein SNU13	172	163	499559	622533	0.0344304	0.0261834	0.0142946	0.0452202	0.00824702	0.00136507	0.015129
Genetic Information Processing	Translation	03013 RNA transport [PATH:ko03013]	NUP62; nuclear pore complex protein Nup62	91	77	499559	622533	0.0182161	0.0123688	0.0151513	0.0476909	0.00584724	0.000842148	0.0108523
Genetic Information Processing	Folding, sorting and degradation	04141 Protein processing in endoplasmic reticulum [PATH:ko04141]	HSPBP1; hsp70-interacting protein	411	599	499559	622533	0.0822726	0.0962198	0.0153171	0.0481441	-0.0139472	-0.0253702	-0.00252431
Genetic Information Processing	Transcription	03040 Spliceosome [PATH:ko03040]	SNRPD2, SMD2; small nuclear ribonucleoprotein D2	89	75	499559	622533	0.0178157	0.0120476	0.015357	0.0482009	0.00576816	0.00081777	0.0107185
Genetic Information Processing	Folding, sorting and degradation	04130 SNARE interactions in vesicular transport [PATH:ko04130]	STX17; syntaxin 17	329	339	499559	622533	0.0658581	0.0544549	0.015705	0.0492232	0.0114031	0.00187384	0.0209324
Human Diseases	Infectious diseases	05130 Pathogenic Escherichia coli infection [PATH:ko05130]	NCL, NSR1; nucleolin	0	855	499559	622533	0	0.137342	1.56399e-219	4.31369e-217	-0.137342	-0.146895	-0.127789
Human Diseases	Neurodegenerative diseases	05010 Alzheimer's disease [PATH:ko05010]	ATPeF1G, ATP5C1; F-type H+-transporting ATPase subunit gamma [EC:3.6.3.14]	0	244	499559	622533	0	0.0391947	4.02392e-63	4.55322e-61	-0.0391947	-0.0444652	-0.0339242
Human Diseases	Cardiovascular diseases	05410 Hypertrophic cardiomyopathy (HCM) [PATH:ko05410]	AGT; angiotensinogen	0	237	499559	622533	0	0.0380703	3.02454e-61	3.25544e-59	-0.0380703	-0.0432698	-0.0328708
Human Diseases	Cancers	05200 Pathways in cancer [PATH:ko05200]	RUNX1T1, CBFA2T1; runt-related transcription factor 1; translocated to, 1	0	215	499559	622533	0	0.0345363	1.55023e-55	1.45557e-53	-0.0345363	-0.0395055	-0.0295671
Human Diseases	Cardiovascular diseases	05410 Hypertrophic cardiomyopathy (HCM) [PATH:ko05410]	TPM4; tropomyosin 4	0	198	499559	622533	0	0.0318055	3.19332e-51	2.81842e-49	-0.0318055	-0.0365886	-0.0270225
Human Diseases	Infectious diseases	05162 Measles [PATH:ko05162]	CD46, MCP; membrane cofactor protein	0	169	499559	622533	0	0.0271472	6.43322e-44	4.50632e-42	-0.0271472	-0.0315931	-0.0227012
Human Diseases	Infectious diseases	05169 Epstein-Barr virus infection [PATH:ko05169]	FGR, SRC2; tyrosine-protein kinase Fgr [EC:2.7.10.2]	115	0	499559	622533	0.0230203	0	3.81105e-41	2.51018e-39	0.0230203	0.0184598	0.0275808
Human Diseases	Immune diseases	05322 Systemic lupus erythematosus [PATH:ko05322]	C8B; complement component 8 subunit beta	0	149	499559	622533	0	0.0239345	8.75169e-39	5.36406e-37	-0.0239345	-0.0281307	-0.0197383
Human Diseases	Neurodegenerative diseases	05012 Parkinson's disease [PATH:ko05012]	ND1; NADH-ubiquinone oxidoreductase chain 1 [EC:1.6.5.3]	0	124	499559	622533	0	0.0199186	2.82908e-32	1.28708e-30	-0.0199186	-0.0237777	-0.0160595
Human Diseases	Neurodegenerative diseases	05010 Alzheimer's disease [PATH:ko05010]	ATPeF1O, ATP5O; F-type H+-transporting ATPase oligomycin sensitivity conferral protein [EC:3.6.3.14]	0	110	499559	622533	0	0.0176697	8.96088e-29	3.62792e-27	-0.0176697	-0.0213251	-0.0140144
Human Diseases	Cancers	05219 Bladder cancer [PATH:ko05219]	E2.4.2.4, deoA; thymidine phosphorylase [EC:2.4.2.4]	0	91	499559	622533	0	0.0146177	6.71059e-24	2.29564e-22	-0.0146177	-0.0179744	-0.011261
Human Diseases	Immune diseases	05322 Systemic lupus erythematosus [PATH:ko05322]	C1S; complement component 1, s subcomponent [EC:3.4.21.42]	0	89	499559	622533	0	0.0142964	2.37239e-23	7.81295e-22	-0.0142964	-0.01762	-0.0109729
Human Diseases	Infectious diseases	05168 Herpes simplex infection [PATH:ko05168]	PER; period circadian protein	53	0	499559	622533	0.0106094	0	2.36008e-19	6.35062e-18	0.0106094	0.00739965	0.0138191
Human Diseases	Infectious diseases	05111 Vibrio cholerae pathogenic cycle [PATH:ko05111]	acfB; accessory colonization factor AcfB	0	67	499559	622533	0	0.0107625	1.26958e-17	3.12998e-16	-0.0107625	-0.013693	-0.00783198
Human Diseases	Cancers	05202 Transcriptional misregulation in cancers [PATH:ko05202]	DOT1L, DOT1; histone-lysine N-methyltransferase, H3 lysine-79 specific [EC:2.1.1.43]	0	65	499559	622533	0	0.0104412	2.45942e-17	5.93082e-16	-0.0104412	-0.013333	-0.00754946
Human Diseases	Neurodegenerative diseases	05010 Alzheimer's disease [PATH:ko05010]	NDUFB1; NADH dehydrogenase (ubiquinone) 1 beta subcomplex 1 [EC:1.6.5.3 1.6.99.3]	47	0	499559	622533	0.0094083	0	3.03193e-17	7.19351e-16	0.0094083	0.0063651	0.0124515
Human Diseases	Infectious diseases	05152 Tuberculosis [PATH:ko05152]	NFYA; nuclear transcription factor Y, alpha	0	61	499559	622533	0	0.00979868	2.72805e-16	6.17379e-15	-0.00979868	-0.0126111	-0.00698625
Human Diseases	Neurodegenerative diseases	05010 Alzheimer's disease [PATH:ko05010]	ATPeF1D, ATP5D; F-type H+-transporting ATPase subunit delta [EC:3.6.3.14]	0	56	499559	622533	0	0.00899551	5.85697e-15	1.17485e-13	-0.00899551	-0.011705	-0.006286
Human Diseases	Neurodegenerative diseases	05010 Alzheimer's disease [PATH:ko05010]	NDUFAB1; NADH dehydrogenase (ubiquinone) 1 alpha/beta subcomplex 1 [EC:1.6.5.3 1.6.99.3]	0	55	499559	622533	0	0.00883487	1.09374e-14	2.13571e-13	-0.00883487	-0.0115233	-0.00614649
Human Diseases	Substance dependence	05030 Cocaine addiction [PATH:ko05030]	FOSB; protein FosB	39	0	499559	622533	0.00780689	0	1.96525e-14	3.75439e-13	0.00780689	0.00500324	0.0106105
Human Diseases	Cardiovascular diseases	05410 Hypertrophic cardiomyopathy (HCM) [PATH:ko05410]	TTN; titin [EC:2.7.11.1]	4821	5178	499559	622533	0.965051	0.831763	1.00697e-13	1.77043e-12	0.133288	0.0976652	0.168911
Human Diseases	Infectious diseases	05130 Pathogenic Escherichia coli infection [PATH:ko05130]	ARHGEF2, GEF-H1; Rho guanine nucleotide exchange factor 2	0	48	499559	622533	0	0.00771043	9.98862e-13	1.63258e-11	-0.00771043	-0.0102452	-0.00517568
Human Diseases	Infectious diseases	05144 Malaria [PATH:ko05144]	MSP2; merozoite surface protein 2	0	48	499559	622533	0	0.00771043	9.98862e-13	1.62058e-11	-0.00771043	-0.0102452	-0.00517568
Human Diseases	Infectious diseases	05150 Staphylococcus aureus infection [PATH:ko05150]	clfA; clumping factor A	28	128	499559	622533	0.00560494	0.0205612	4.20797e-12	6.40337e-11	-0.0149562	-0.0194323	-0.0104801
Human Diseases	Cancers	05200 Pathways in cancer [PATH:ko05200]	PAX8; paired box protein 8	28	128	499559	622533	0.00560494	0.0205612	4.20797e-12	6.35951e-11	-0.0149562	-0.0194323	-0.0104801
Human Diseases	Infectious diseases	05150 Staphylococcus aureus infection [PATH:ko05150]	isdA; iron-regulated surface determinant protein A	31	0	499559	622533	0.00620547	0	1.27375e-11	1.86128e-10	0.00620547	0.0036675	0.00874344
Human Diseases	Infectious diseases	05164 Influenza A [PATH:ko05164]	FDPS; farnesyl diphosphate synthase [EC:2.5.1.1 2.5.1.10]	262	172	499559	622533	0.0524463	0.0276291	4.87027e-11	6.63349e-10	0.0248172	0.0168905	0.0327439
Human Diseases	Neurodegenerative diseases	05010 Alzheimer's disease [PATH:ko05010]	NDUFB6; NADH dehydrogenase (ubiquinone) 1 beta subcomplex 6 [EC:1.6.5.3 1.6.99.3]	29	0	499559	622533	0.00580512	0	6.42681e-11	8.72662e-10	0.00580512	0.00333878	0.00827146
Human Diseases	Immune diseases	05322 Systemic lupus erythematosus [PATH:ko05322]	C2; complement component 2 [EC:3.4.21.43]	29	0	499559	622533	0.00580512	0	6.42681e-11	8.69985e-10	0.00580512	0.00333878	0.00827146
Human Diseases	Neurodegenerative diseases	05010 Alzheimer's disease [PATH:ko05010]	SDHC, SDH3; succinate dehydrogenase (ubiquinone) cytochrome b560 subunit	0	40	499559	622533	0	0.00642536	6.92696e-11	9.29139e-10	-0.00642536	-0.00877009	-0.00408063
Human Diseases	Endocrine and metabolic diseases	04930 Type II diabetes mellitus [PATH:ko04930]	MAFA; transcription factor MAFA	0	39	499559	622533	0	0.00626473	1.28545e-10	1.6883e-09	-0.00626473	-0.00858441	-0.00394505
Human Diseases	Cancers	05203 Viral carcinogenesis [PATH:ko05203]	IRF7; interferon regulatory factor 7	55	175	499559	622533	0.0110097	0.028111	1.33257e-10	1.7347e-09	-0.0171012	-0.0225349	-0.0116676
Human Diseases	Infectious diseases	05142 Chagas disease (American trypanosomiasis) [PATH:ko05142]	CD3Z; CD3Z antigen, zeta polypeptide	307	591	499559	622533	0.0614542	0.0949347	3.58664e-10	4.3364e-09	-0.0334805	-0.0441177	-0.0228433
Human Diseases	Neurodegenerative diseases	05014 Amyotrophic lateral sclerosis (ALS) [PATH:ko05014]	TOM40; mitochondrial import receptor subunit TOM40	160	89	499559	622533	0.0320282	0.0142964	5.85623e-10	7.02271e-09	0.0177318	0.0115954	0.0238683
Human Diseases	Cancers	05200 Pathways in cancer [PATH:ko05200]	NKX3-1; homeobox protein Nkx-3.1	0	35	499559	622533	0	0.00562219	1.59259e-09	1.83023e-08	-0.00562219	-0.00783833	-0.00340606
Human Diseases	Infectious diseases	05150 Staphylococcus aureus infection [PATH:ko05150]	flr, flipr; FPRL1 inhibitory protein	206	411	499559	622533	0.0412364	0.0660206	2.19632e-08	2.22301e-07	-0.0247842	-0.0336472	-0.0159213
Human Diseases	Infectious diseases	05100 Bacterial invasion of epithelial cells [PATH:ko05100]	sopE; guanine nucleotide exchange factor SopE	0	29	499559	622533	0	0.00465839	4.03847e-08	4.00489e-07	-0.00465839	-0.00670738	-0.00260939
Human Diseases	Infectious diseases	05160 Hepatitis C [PATH:ko05160]	TLR3; toll-like receptor 3	0	27	499559	622533	0	0.00433712	1.3469e-07	1.24349e-06	-0.00433712	-0.00632661	-0.00234763
Human Diseases	Neurodegenerative diseases	05010 Alzheimer's disease [PATH:ko05010]	APBB1, FE65; amyloid beta (A4) precursor protein-binding, family B, member 1 (Fe65)	0	25	499559	622533	0	0.00401585	4.53712e-07	3.97268e-06	-0.00401585	-0.00594359	-0.00208811
Human Diseases	Neurodegenerative diseases	05016 Huntington's disease [PATH:ko05016]	DNAH; dynein heavy chain, axonemal	0	25	499559	622533	0	0.00401585	4.53712e-07	3.9414e-06	-0.00401585	-0.00594359	-0.00208811
Human Diseases	Cardiovascular diseases	05410 Hypertrophic cardiomyopathy (HCM) [PATH:ko05410]	PRKAB; 5'-AMP-activated protein kinase, regulatory beta subunit	20	79	499559	622533	0.00400353	0.0126901	6.74211e-07	5.77727e-06	-0.00868656	-0.0123429	-0.00503022
Human Diseases	Immune diseases	05340 Primary immunodeficiency [PATH:ko05340]	CD3E; T-cell surface glycoprotein CD3 epsilon chain	0	23	499559	622533	0	0.00369458	1.54804e-06	1.26744e-05	-0.00369458	-0.00555805	-0.00183112
Human Diseases	Neurodegenerative diseases	05010 Alzheimer's disease [PATH:ko05010]	NDUFS6; NADH dehydrogenase (ubiquinone) Fe-S protein 6 [EC:1.6.5.3 1.6.99.3]	0	23	499559	622533	0	0.00369458	1.54804e-06	1.26509e-05	-0.00369458	-0.00555805	-0.00183112
Human Diseases	Neurodegenerative diseases	05010 Alzheimer's disease [PATH:ko05010]	NDUFB8; NADH dehydrogenase (ubiquinone) 1 beta subcomplex 8 [EC:1.6.5.3 1.6.99.3]	154	304	499559	622533	0.0308272	0.0488328	2.56165e-06	2.01149e-05	-0.0180056	-0.0256951	-0.010316
Human Diseases	Cardiovascular diseases	05410 Hypertrophic cardiomyopathy (HCM) [PATH:ko05410]	TNNI3; troponin I, cardiac muscle	192	145	499559	622533	0.0384339	0.0232919	5.9626e-06	4.37092e-05	0.015142	0.00816172	0.0221222
Human Diseases	Infectious diseases	05111 Vibrio cholerae pathogenic cycle [PATH:ko05111]	mshC; MSHA pilin protein MshC	80	43	499559	622533	0.0160141	0.00690726	7.33642e-06	5.32494e-05	0.00910686	0.00468211	0.0135316
Human Diseases	Infectious diseases	05145 Toxoplasmosis [PATH:ko05145]	GRA5; dense granule protein 5	162	118	499559	622533	0.0324286	0.0189548	1.01601e-05	7.22002e-05	0.0134738	0.00706852	0.019879
Human Diseases	Neurodegenerative diseases	05010 Alzheimer's disease [PATH:ko05010]	COX8; cytochrome c oxidase subunit 8	14	0	499559	622533	0.00280247	0	1.20164e-05	8.39053e-05	0.00280247	0.000980907	0.00462404
Human Diseases	Cancers	05200 Pathways in cancer [PATH:ko05200]	DAPK; death-associated protein kinase [EC:2.7.11.1]	162	307	499559	622533	0.0324286	0.0493147	1.36305e-05	9.47266e-05	-0.0168861	-0.024679	-0.0090931
Human Diseases	Infectious diseases	05166 HTLV-I infection [PATH:ko05166]	EGR1; early growth response protein 1	149	107	499559	622533	0.0298263	0.0171878	1.51756e-05	0.000105299	0.0126385	0.00649411	0.0187828
Human Diseases	Cardiovascular diseases	05410 Hypertrophic cardiomyopathy (HCM) [PATH:ko05410]	TNNT2; troponin T, cardiac muscle	721	714	499559	622533	0.144327	0.114693	1.52235e-05	0.000105465	0.0296346	0.0158082	0.0434609
Human Diseases	Infectious diseases	05145 Toxoplasmosis [PATH:ko05145]	GRA3; dense granule protein 3	13	0	499559	622533	0.0026023	0	2.69911e-05	0.00017725	0.0026023	0.000834128	0.00437046
Human Diseases	Neurodegenerative diseases	05010 Alzheimer's disease [PATH:ko05010]	LPL; lipoprotein lipase [EC:3.1.1.34]	0	18	499559	622533	0	0.00289141	3.58556e-05	0.000230994	-0.00289141	-0.00458072	-0.0012021
Human Diseases	Cancers	05221 Acute myeloid leukemia [PATH:ko05221]	PIM2; proto-oncogene serine/threonine-protein kinase Pim-2 [EC:2.7.11.1]	53	25	499559	622533	0.0106094	0.00401585	5.05351e-05	0.000321342	0.00659351	0.00297873	0.0102083
Human Diseases	Infectious diseases	05110 Vibrio cholerae infection [PATH:ko05110]	tcpE; toxin co-regulated pilus biosynthesis protein E	93	192	499559	622533	0.0186164	0.0308417	5.47319e-05	0.000345045	-0.0122253	-0.0183528	-0.00609779
Human Diseases	Cancers	05200 Pathways in cancer [PATH:ko05200]	RALBP1; RalA-binding protein 1	161	297	499559	622533	0.0322284	0.0477083	5.63676e-05	0.00035485	-0.0154799	-0.0231955	-0.00776424
Human Diseases	Cancers	05200 Pathways in cancer [PATH:ko05200]	NR1C3, PPARG; peroxisome proliferator-activated receptor gamma	59	30	499559	622533	0.0118104	0.00481902	5.70218e-05	0.000357947	0.0069914	0.00316588	0.0108169
Human Diseases	Cancers	05203 Viral carcinogenesis [PATH:ko05203]	PK, pyk; pyruvate kinase [EC:2.7.1.40]	1044	1524	499559	622533	0.208984	0.244806	8.14975e-05	0.000496752	-0.035822	-0.0538124	-0.0178315
Human Diseases	Neurodegenerative diseases	05010 Alzheimer's disease [PATH:ko05010]	NDUFB3; NADH dehydrogenase (ubiquinone) 1 beta subcomplex 3 [EC:1.6.5.3 1.6.99.3]	11	0	499559	622533	0.00220194	0	0.000136181	0.000788668	0.00220194	0.000547128	0.00385676
Human Diseases	Neurodegenerative diseases	05010 Alzheimer's disease [PATH:ko05010]	ATPeFD, ATP5H; F-type H+-transporting ATPase subunit d [EC:3.6.3.14]	159	126	499559	622533	0.0318281	0.0202399	0.000174246	0.000978307	0.0115882	0.00515562	0.0180207
Human Diseases	Infectious diseases	05140 Leishmaniasis [PATH:ko05140]	MARCKSL1, MRP; MARCKS-related protein	32	12	499559	622533	0.00640565	0.00192761	0.000199369	0.00111088	0.00447804	0.00165162	0.00730446
Human Diseases	Cancers	05203 Viral carcinogenesis [PATH:ko05203]	DDX3X, bel; ATP-dependent RNA helicase [EC:3.6.4.13]	449	437	499559	622533	0.0898793	0.0701971	0.000269136	0.00146629	0.0196822	0.00872962	0.0306348
Human Diseases	Cardiovascular diseases	05410 Hypertrophic cardiomyopathy (HCM) [PATH:ko05410]	MYBPC3; myosin-binding protein C, cardiac-type	307	283	499559	622533	0.0614542	0.0454594	0.000296142	0.0015996	0.0159948	0.00696556	0.025024
Human Diseases	Cardiovascular diseases	05410 Hypertrophic cardiomyopathy (HCM) [PATH:ko05410]	DES; desmin	427	414	499559	622533	0.0854754	0.0665025	0.000314154	0.00167841	0.0189729	0.00829064	0.0296551
Human Diseases	Cancers	05200 Pathways in cancer [PATH:ko05200]	APPL, DIP13A; DCC-interacting protein 13 alpha	137	107	499559	622533	0.0274242	0.0171878	0.00034883	0.00185692	0.0102363	0.00425365	0.016219
Human Diseases	Immune diseases	05322 Systemic lupus erythematosus [PATH:ko05322]	C6; complement component 6	117	218	499559	622533	0.0234207	0.0350182	0.000439774	0.0022832	-0.0115976	-0.0182445	-0.0049506
Human Diseases	Infectious diseases	05161 Hepatitis B [PATH:ko05161]	IFIH1, MDA5; interferon-induced helicase C domain-containing protein 1 [EC:3.6.4.13]	0	14	499559	622533	0	0.00224888	0.000483389	0.0024747	-0.00224888	-0.00378046	-0.00071729
Human Diseases	Neurodegenerative diseases	05010 Alzheimer's disease [PATH:ko05010]	NDUFC2; NADH dehydrogenase (ubiquinone) 1 subcomplex unknown 2 [EC:1.6.5.3 1.6.99.3]	0	14	499559	622533	0	0.00224888	0.000483389	0.00247184	-0.00224888	-0.00378046	-0.00071729
Human Diseases	Cancers	05202 Transcriptional misregulation in cancers [PATH:ko05202]	SIN3A; paired amphipathic helix protein Sin3a	44	102	499559	622533	0.00880777	0.0163847	0.00051021	0.00257615	-0.00757691	-0.0120392	-0.00311465
Human Diseases	Neurodegenerative diseases	05010 Alzheimer's disease [PATH:ko05010]	BACE1; beta-site APP-cleaving enzyme 1 (memapsin 2) [EC:3.4.23.46]	140	112	499559	622533	0.0280247	0.017991	0.000564951	0.0028331	0.0100337	0.00396664	0.0161008
Human Diseases	Cardiovascular diseases	05410 Hypertrophic cardiomyopathy (HCM) [PATH:ko05410]	TPM1; tropomyosin 1	772	808	499559	622533	0.154536	0.129792	0.000582056	0.00289911	0.024744	0.0102965	0.0391914
Human Diseases	Neurodegenerative diseases	05010 Alzheimer's disease [PATH:ko05010]	QCR8, UQCRQ; ubiquinol-cytochrome c reductase subunit 8	6	30	499559	622533	0.00120106	0.00481902	0.000616305	0.00306624	-0.00361796	-0.00594566	-0.00129027
Human Diseases	Neurodegenerative diseases	05010 Alzheimer's disease [PATH:ko05010]	NDUFA8; NADH dehydrogenase (ubiquinone) 1 alpha subcomplex 8 [EC:1.6.5.3 1.6.99.3]	49	27	499559	622533	0.00980865	0.00433712	0.0007268	0.00358365	0.00547153	0.00192138	0.00902168
Human Diseases	Infectious diseases	05150 Staphylococcus aureus infection [PATH:ko05150]	dltC; D-alanine--poly(phosphoribitol) ligase subunit 2 [EC:6.1.1.13]	49	108	499559	622533	0.00980865	0.0173485	0.000873887	0.00421011	-0.00753983	-0.0121649	-0.0029148
Human Diseases	Cardiovascular diseases	05410 Hypertrophic cardiomyopathy (HCM) [PATH:ko05410]	LMNA; lamin A/C	121	95	499559	622533	0.0242214	0.0152602	0.000904288	0.00435182	0.00896113	0.00331262	0.0146096
Human Diseases	Infectious diseases	05100 Bacterial invasion of epithelial cells [PATH:ko05100]	sopD; secreted effector protein SopD	0	12	499559	622533	0	0.00192761	0.000910955	0.00432263	-0.00192761	-0.00337181	-0.000483404
Human Diseases	Endocrine and metabolic diseases	04940 Type I diabetes mellitus [PATH:ko04940]	PTPRN; receptor-type tyrosine-protein phosphatase N [EC:3.1.3.48]	0	12	499559	622533	0	0.00192761	0.000910955	0.00430873	-0.00192761	-0.00337181	-0.000483404
Human Diseases	Neurodegenerative diseases	05010 Alzheimer's disease [PATH:ko05010]	COX1; cytochrome c oxidase subunit 1 [EC:1.9.3.1]	0	13	499559	622533	0	0.00208824	0.000936016	0.00436643	-0.00208824	-0.00357698	-0.000599506
Human Diseases	Infectious diseases	05133 Pertussis [PATH:ko05133]	C4BPB; complement component 4 binding protein, beta	286	457	499559	622533	0.0572505	0.0734098	0.00100622	0.00456369	-0.0161593	-0.0259608	-0.0063577
Human Diseases	Cancers	05200 Pathways in cancer [PATH:ko05200]	JUP; junction plakoglobin	433	433	499559	622533	0.0866764	0.0695545	0.00136439	0.00605133	0.0171219	0.00630486	0.0279389
Human Diseases	Infectious diseases	05144 Malaria [PATH:ko05144]	RBP; reticulocyte-binding protein	7	30	499559	622533	0.00140124	0.00481902	0.00145421	0.00638549	-0.00341779	-0.00578409	-0.00105148
Human Diseases	Infectious diseases	05120 Epithelial cell signaling in Helicobacter pylori infection [PATH:ko05120]	ureC; urease subunit alpha [EC:3.5.1.5]	0	11	499559	622533	0	0.00176697	0.00166888	0.00716415	-0.00176697	-0.00316475	-0.0003692
Human Diseases	Substance dependence	05030 Cocaine addiction [PATH:ko05030]	MAO, aofH; monoamine oxidase [EC:1.4.3.4]	0	11	499559	622533	0	0.00176697	0.00166888	0.00712258	-0.00176697	-0.00316475	-0.0003692
Human Diseases	Infectious diseases	05100 Bacterial invasion of epithelial cells [PATH:ko05100]	sptP; secreted effector protein SptP	474	481	499559	622533	0.0948837	0.077265	0.0016941	0.00718851	0.0176187	0.0062863	0.0289511
Human Diseases	Neurodegenerative diseases	05016 Huntington's disease [PATH:ko05016]	HD; huntingtin	69	47	499559	622533	0.0138122	0.0075498	0.00170112	0.00720447	0.00626238	0.00200007	0.0105247
Human Diseases	Infectious diseases	05100 Bacterial invasion of epithelial cells [PATH:ko05100]	sfb1; fibronectin-binding protein 1	58	37	499559	622533	0.0116102	0.00594346	0.00175237	0.00737198	0.00566678	0.00176436	0.0095692
Human Diseases	Infectious diseases	05110 Vibrio cholerae infection [PATH:ko05110]	KDELR; ER lumen protein retaining receptor	346	339	499559	622533	0.0692611	0.0544549	0.00188726	0.00787937	0.0148061	0.00513553	0.0244768
Human Diseases	Infectious diseases	05150 Staphylococcus aureus infection [PATH:ko05150]	CFD; component factor D [EC:3.4.21.46]	38	86	499559	622533	0.00760671	0.0138145	0.00214201	0.00888412	-0.00620782	-0.0103525	-0.00206316
Human Diseases	Infectious diseases	05110 Vibrio cholerae infection [PATH:ko05110]	ctxB; cholera enterotoxin subunit B	16	47	499559	622533	0.00320282	0.0075498	0.00216809	0.0089754	-0.00434698	-0.00736912	-0.00132483
Human Diseases	Immune diseases	05322 Systemic lupus erythematosus [PATH:ko05322]	C7; complement component 7	0	10	499559	622533	0	0.00160634	0.00306853	0.0122658	-0.00160634	-0.00295552	-0.000257159
Human Diseases	Cancers	05204 Chemical carcinogenesis [PATH:ko05204]	CBR1; carbonyl reductase 1 [EC:1.1.1.184 1.1.1.189 1.1.1.197]	0	10	499559	622533	0	0.00160634	0.00306853	0.0121775	-0.00160634	-0.00295552	-0.000257159
Human Diseases	Cardiovascular diseases	05412 Arrhythmogenic right ventricular cardiomyopathy (ARVC) [PATH:ko05412]	DSG2; desmoglein 2	0	10	499559	622533	0	0.00160634	0.00306853	0.0121339	-0.00160634	-0.00295552	-0.000257159
Human Diseases	Infectious diseases	05144 Malaria [PATH:ko05144]	LRP1, CD91; low-density lipoprotein receptor-related protein 1 (alpha-2-macroglobulin receptor)	1231	1365	499559	622533	0.246417	0.219265	0.00317713	0.0124961	0.0271519	0.00879755	0.0455062
Human Diseases	Neurodegenerative diseases	05010 Alzheimer's disease [PATH:ko05010]	COX7B; cytochrome c oxidase subunit 7b	308	476	499559	622533	0.0616544	0.0764618	0.00340954	0.0133864	-0.0148074	-0.0248835	-0.00473133
Human Diseases	Infectious diseases	05144 Malaria [PATH:ko05144]	PVDR, DBP; Duffy binding protein	76	56	499559	622533	0.0152134	0.00899551	0.00350928	0.0136204	0.00621791	0.00171134	0.0107245
Human Diseases	Infectious diseases	05146 Amoebiasis [PATH:ko05146]	SERPINB; serpin B	258	247	499559	622533	0.0516456	0.0396766	0.00354223	0.0137122	0.0119689	0.00360493	0.020333
Human Diseases	Neurodegenerative diseases	05010 Alzheimer's disease [PATH:ko05010]	SDHD, SDH4; succinate dehydrogenase (ubiquinone) membrane anchor subunit	23	58	499559	622533	0.00460406	0.00931678	0.00414247	0.0158412	-0.00471271	-0.00811405	-0.00131138
Human Diseases	Infectious diseases	05143 African trypanosomiasis [PATH:ko05143]	THOP1; thimet oligopeptidase [EC:3.4.24.15]	264	255	499559	622533	0.0528466	0.0409617	0.00428481	0.0163572	0.0118849	0.00341458	0.0203553
Human Diseases	Cancers	05200 Pathways in cancer [PATH:ko05200]	RALA; Ras-related protein Ral-A	32	73	499559	622533	0.00640565	0.0117263	0.00443496	0.016872	-0.00532064	-0.00916142	-0.00147985
Human Diseases	Infectious diseases	05150 Staphylococcus aureus infection [PATH:ko05150]	CFI; complement factor I [EC:3.4.21.45]	0	9	499559	622533	0	0.00144571	0.00566668	0.0207872	-0.00144571	-0.0027438	-0.000147615
Human Diseases	Neurodegenerative diseases	05010 Alzheimer's disease [PATH:ko05010]	NDUFS8; NADH dehydrogenase (ubiquinone) Fe-S protein 8 [EC:1.6.5.3 1.6.99.3]	98	80	499559	622533	0.0196173	0.0128507	0.00610402	0.0221887	0.00676658	0.00161602	0.0119171
Human Diseases	Immune diseases	05322 Systemic lupus erythematosus [PATH:ko05322]	H2A; histone H2A	349	526	499559	622533	0.0698616	0.0844935	0.0062038	0.0224405	-0.0146319	-0.0252703	-0.00399345
Human Diseases	Infectious diseases	05144 Malaria [PATH:ko05144]	MSP3; merozoite surface protein 3	297	295	499559	622533	0.0594524	0.047387	0.0065987	0.0238103	0.0120654	0.00305633	0.0210745
Human Diseases	Infectious diseases	05144 Malaria [PATH:ko05144]	MSP4; merozoite surface protein 4	267	262	499559	622533	0.0534471	0.0420861	0.00687194	0.0246552	0.011361	0.00281985	0.0199022
Human Diseases	Infectious diseases	05130 Pathogenic Escherichia coli infection [PATH:ko05130]	espH; LEE-encoded effector EspH	6	0	499559	622533	0.00120106	0	0.00778651	0.0272713	0.00120106	-0.000113553	0.00251567
Human Diseases	Neurodegenerative diseases	05010 Alzheimer's disease [PATH:ko05010]	NDUFA6; NADH dehydrogenase (ubiquinone) 1 alpha subcomplex 6 [EC:1.6.5.3 1.6.99.3]	143	128	499559	622533	0.0286252	0.0205612	0.00779099	0.0271792	0.00806409	0.00182062	0.0143076
Human Diseases	Cancers	05200 Pathways in cancer [PATH:ko05200]	TFG; protein TFG	92	162	499559	622533	0.0184162	0.0260227	0.00877749	0.0300505	-0.00760647	-0.0134567	-0.00175629
Human Diseases	Cancers	05200 Pathways in cancer [PATH:ko05200]	ZBTB16, PLZF; zinc finger and BTB domain-containing protein 16	458	480	499559	622533	0.0916809	0.0771043	0.00890184	0.0304054	0.0145765	0.0033612	0.0257918
Human Diseases	Infectious diseases	05145 Toxoplasmosis [PATH:ko05145]	ROP16; rhoptry protein 16	62	117	499559	622533	0.0124109	0.0187942	0.00897783	0.0305232	-0.00638324	-0.0113344	-0.00143209
Human Diseases	Infectious diseases	05130 Pathogenic Escherichia coli infection [PATH:ko05130]	stxA; shiga toxin subunit A	62	117	499559	622533	0.0124109	0.0187942	0.00897783	0.0304997	-0.00638324	-0.0113344	-0.00143209
Human Diseases	Infectious diseases	05145 Toxoplasmosis [PATH:ko05145]	TLR11; toll-like receptor 11	37	78	499559	622533	0.00740653	0.0125295	0.00913854	0.0308557	-0.00512292	-0.0091406	-0.00110525
Human Diseases	Endocrine and metabolic diseases	04930 Type II diabetes mellitus [PATH:ko04930]	KCNJ11; potassium inwardly-rectifying channel subfamily J member 11	0	8	499559	622533	0	0.00128507	0.0105189	0.0349022	-0.00128507	-0.00252915	-4.09969e-05
Human Diseases	Neurodegenerative diseases	05016 Huntington's disease [PATH:ko05016]	DCTN1; dynactin 1	321	327	499559	622533	0.0642567	0.0525273	0.0116138	0.0381905	0.0117293	0.00233276	0.0211259
Human Diseases	Infectious diseases	05133 Pertussis [PATH:ko05133]	IRF1; interferon regulatory factor 1	97	82	499559	622533	0.0194171	0.013172	0.0117976	0.0386221	0.00624513	0.00108996	0.0114003
Human Diseases	Neurodegenerative diseases	05014 Amyotrophic lateral sclerosis (ALS) [PATH:ko05014]	NEFL, NF-L; neurofilament light polypeptide	50	97	499559	622533	0.0100088	0.0155815	0.0121215	0.0396533	-0.00557268	-0.0100867	-0.00105867
Human Diseases	Immune diseases	05322 Systemic lupus erythematosus [PATH:ko05322]	C8G; complement component 8 subunit gamma	40	26	499559	622533	0.00800706	0.00417649	0.0125163	0.0407334	0.00383058	0.000521694	0.00713946
Human Diseases	Infectious diseases	05132 Salmonella infection [PATH:ko05132]	nrfA; cytochrome c-552 [EC:1.7.2.2]	105	91	499559	622533	0.0210185	0.0146177	0.0135701	0.0431447	0.00640084	0.00102948	0.0117722
Human Diseases	Neurodegenerative diseases	05010 Alzheimer's disease [PATH:ko05010]	QCR6, UQCRH; ubiquinol-cytochrome c reductase subunit 6	55	104	499559	622533	0.0110097	0.0167059	0.013689	0.0434601	-0.00569623	-0.0103825	-0.00100995
Metabolism	Carbohydrate metabolism	00053 Ascorbate and aldarate metabolism [PATH:ko00053]	gudD; glucarate dehydratase [EC:4.2.1.40]	360	206	499559	622533	0.0720636	0.0330906	0	0	0.0389729	0.0299138	0.0480321
Metabolism	Metabolism of terpenoids and polyketides	00906 Carotenoid biosynthesis [PATH:ko00906]	LUT1, CYP97C1; carotene epsilon-monooxygenase [EC:1.14.99.45]	121	367	499559	622533	0.0242214	0.0589527	0	0	-0.0347313	-0.0424996	-0.0269631
Metabolism	Carbohydrate metabolism	00010 Glycolysis / Gluconeogenesis [PATH:ko00010]	E1.2.1.9, gapN; glyceraldehyde-3-phosphate dehydrogenase (NADP) [EC:1.2.1.9]	360	206	499559	622533	0.0720636	0.0330906	0	0	0.0389729	0.0299138	0.0480321
Metabolism	Amino acid metabolism	00300 Lysine biosynthesis [PATH:ko00300]	AADAT, KAT2; kynurenine/2-aminoadipate aminotransferase [EC:2.6.1.7 2.6.1.39]	362	216	499559	622533	0.0724639	0.034697	0	0	0.037767	0.0286336	0.0469004
Metabolism	Carbohydrate metabolism	00020 Citrate cycle (TCA cycle) [PATH:ko00020]	MDH2; malate dehydrogenase [EC:1.1.1.37]	460	299	499559	622533	0.0920812	0.0480296	0	0	0.0440516	0.0336798	0.0544235
Metabolism	Carbohydrate metabolism	00051 Fructose and mannose metabolism [PATH:ko00051]	E2.7.1.4, scrK; fructokinase [EC:2.7.1.4]	360	206	499559	622533	0.0720636	0.0330906	0	0	0.0389729	0.0299138	0.0480321
Metabolism	Metabolism of cofactors and vitamins	00130 Ubiquinone and other terpenoid-quinone biosynthesis [PATH:ko00130]	VTE1, SXD1; tocopherol cyclase	0	892	499559	622533	0	0.143286	5.25576e-229	1.54625e-226	-0.143286	-0.153035	-0.133536
Metabolism	Amino acid metabolism	00260 Glycine, serine and threonine metabolism [PATH:ko00260]	BHMT; betaine-homocysteine S-methyltransferase [EC:2.1.1.5]	0	564	499559	622533	0	0.0905976	4.63006e-145	1.07539e-142	-0.0905976	-0.0984248	-0.0827704
Metabolism	Glycan biosynthesis and metabolism	00510 N-Glycan biosynthesis [PATH:ko00510]	MGAT5B; mannosyl alpha-1,6-glycoprotein beta-1,6-N-acetyl-glucosaminyltransferase, isozyme B [EC:2.4.1.-]	0	471	499559	622533	0	0.0756586	2.99069e-121	6.28473e-119	-0.0756586	-0.0828424	-0.0684749
Metabolism	Amino acid metabolism	00260 Glycine, serine and threonine metabolism [PATH:ko00260]	gbsB; choline dehydrogenase [EC:1.1.1.1]	0	469	499559	622533	0	0.0753374	9.92072e-121	1.82417e-118	-0.0753374	-0.0825066	-0.0681681
Metabolism	Metabolism of terpenoids and polyketides	00906 Carotenoid biosynthesis [PATH:ko00906]	crtA; spheroidene monooxygenase [EC:1.14.15.9]	0	439	499559	622533	0	0.0705184	6.61351e-113	1.12252e-110	-0.0705184	-0.0774662	-0.0635705
Metabolism	Metabolism of terpenoids and polyketides	00906 Carotenoid biosynthesis [PATH:ko00906]	VDE, NPQ1; violaxanthin de-epoxidase [EC:1.10.99.3]	0	358	499559	622533	0	0.057507	2.56606e-92	3.90483e-90	-0.057507	-0.0638159	-0.0511981
Metabolism	Lipid metabolism	00100 Steroid biosynthesis [PATH:ko00100]	ERG27; 3-keto steroid reductase [EC:1.1.1.270]	0	267	499559	622533	0	0.0428893	4.95158e-69	6.24324e-67	-0.0428893	-0.0483863	-0.0373923
Metabolism	Nucleotide metabolism	00230 Purine metabolism [PATH:ko00230]	allA; ureidoglycolate hydrolase [EC:3.5.3.19]	0	244	499559	622533	0	0.0391947	4.02392e-63	4.67304e-61	-0.0391947	-0.0444652	-0.0339242
Metabolism	Metabolism of cofactors and vitamins	00760 Nicotinate and nicotinamide metabolism [PATH:ko00760]	NRK1_2; nicotinamide/nicotinate riboside kinase [EC:2.7.1.22 2.7.1.173]	0	240	499559	622533	0	0.0385522	4.64362e-62	5.12308e-60	-0.0385522	-0.0437823	-0.0333221
Metabolism	Amino acid metabolism	00310 Lysine degradation [PATH:ko00310]	PLODN; procollagen-lysine,2-oxoglutarate 5-dioxygenase, invertebrate [EC:1.14.11.4]	0	222	499559	622533	0	0.0356608	1.85253e-57	1.90121e-55	-0.0356608	-0.0407045	-0.030617
Metabolism	Metabolism of cofactors and vitamins	00860 Porphyrin and chlorophyll metabolism [PATH:ko00860]	bchX; chlorophyllide reductase iron protein subunit X [EC:1.18.6.1]	0	193	499559	622533	0	0.0310024	4.30837e-50	3.65632e-48	-0.0310024	-0.0357291	-0.0262756
Metabolism	Amino acid metabolism	00330 Arginine and proline metabolism [PATH:ko00330]	astC; succinylornithine aminotransferase [EC:2.6.1.81]	0	169	499559	622533	0	0.0271472	6.43322e-44	5.06961e-42	-0.0271472	-0.0315931	-0.0227012
Metabolism	Amino acid metabolism	00340 Histidine metabolism [PATH:ko00340]	hutH, HAL; histidine ammonia-lyase [EC:4.3.1.3]	0	169	499559	622533	0	0.0271472	6.43322e-44	4.98066e-42	-0.0271472	-0.0315931	-0.0227012
Metabolism	Energy metabolism	00190 Oxidative phosphorylation [PATH:ko00190]	ppaX; pyrophosphatase PpaX [EC:3.6.1.1]	0	169	499559	622533	0	0.0271472	6.43322e-44	4.73163e-42	-0.0271472	-0.0315931	-0.0227012
Metabolism	Metabolism of terpenoids and polyketides	00904 Diterpenoid biosynthesis [PATH:ko00904]	CPS4; syn-copalyl-diphosphate synthase [EC:5.5.1.14]	120	0	499559	622533	0.0240212	0	6.66123e-43	4.52246e-41	0.0240212	0.0193703	0.0286721
Metabolism	Metabolism of terpenoids and polyketides	00281 Geraniol degradation [PATH:ko00281]	atuD; citronellyl-CoA dehydrogenase [EC:1.3.99.-]	0	158	499559	622533	0	0.0253802	6.70343e-41	4.28728e-39	-0.0253802	-0.0296907	-0.0210697
Metabolism	Amino acid metabolism	00270 Cysteine and methionine metabolism [PATH:ko00270]	mtnA; methylthioribose-1-phosphate isomerase [EC:5.3.1.23]	110	0	499559	622533	0.0220194	0	2.18034e-39	1.37455e-37	0.0220194	0.0175514	0.0264874
Metabolism	Energy metabolism	00196 Photosynthesis - antenna proteins [PATH:ko00196]	LHCA3; light-harvesting complex I chlorophyll a/b binding protein 3	0	149	499559	622533	0	0.0239345	8.75169e-39	5.43961e-37	-0.0239345	-0.0281307	-0.0197383
Metabolism	Carbohydrate metabolism	00620 Pyruvate metabolism [PATH:ko00620]	E1.1.2.3, lldD; L-lactate dehydrogenase (cytochrome) [EC:1.1.2.3]	0	149	499559	622533	0	0.0239345	8.75169e-39	5.21908e-37	-0.0239345	-0.0281307	-0.0197383
Metabolism	Metabolism of cofactors and vitamins	00790 Folate biosynthesis [PATH:ko00790]	folKP; 2-amino-4-hydroxy-6-hydroxymethyldihydropteridine diphosphokinase / dihydropteroate synthase [EC:2.7.6.3 2.5.1.15]	0	133	499559	622533	0	0.0213643	1.03619e-34	5.71587e-33	-0.0213643	-0.0253484	-0.0173803
Metabolism	Energy metabolism	00720 Carbon fixation pathways in prokaryotes [PATH:ko00720]	folD; methylenetetrahydrofolate dehydrogenase (NADP+) / methenyltetrahydrofolate cyclohydrolase [EC:1.5.1.5 3.5.4.9]	0	131	499559	622533	0	0.0210431	3.50696e-34	1.84241e-32	-0.0210431	-0.0249997	-0.0170864
Metabolism	Metabolism of terpenoids and polyketides	00909 Sesquiterpenoid and triterpenoid biosynthesis [PATH:ko00909]	SQLE, ERG1; squalene monooxygenase [EC:1.14.13.132]	0	130	499559	622533	0	0.0208824	6.48231e-34	3.28809e-32	-0.0208824	-0.0248253	-0.0169395
Metabolism	Metabolism of other amino acids	00440 Phosphonate and phosphinate metabolism [PATH:ko00440]	phpJ; aldehyde dehydrogenase	0	127	499559	622533	0	0.0204005	4.19093e-33	2.07804e-31	-0.0204005	-0.0243018	-0.0164993
Metabolism	Carbohydrate metabolism	00030 Pentose phosphate pathway [PATH:ko00030]	PGLS, pgl, devB; 6-phosphogluconolactonase [EC:3.1.1.31]	0	125	499559	622533	0	0.0200793	1.48887e-32	6.91621e-31	-0.0200793	-0.0239525	-0.016206
Metabolism	Amino acid metabolism	00310 Lysine degradation [PATH:ko00310]	E5.4.3.2, kamA; lysine 2,3-aminomutase [EC:5.4.3.2]	0	114	499559	622533	0	0.0183123	7.64483e-30	3.30751e-28	-0.0183123	-0.0220271	-0.0145975
Metabolism	Amino acid metabolism	00260 Glycine, serine and threonine metabolism [PATH:ko00260]	glyA, SHMT; glycine hydroxymethyltransferase [EC:2.1.2.1]	0	114	499559	622533	0	0.0183123	7.64483e-30	3.21301e-28	-0.0183123	-0.0220271	-0.0145975
Metabolism	Carbohydrate metabolism	00520 Amino sugar and nucleotide sugar metabolism [PATH:ko00520]	E1.6.2.2; cytochrome-b5 reductase [EC:1.6.2.2]	0	113	499559	622533	0	0.0181516	1.4073e-29	5.80411e-28	-0.0181516	-0.0218517	-0.0144516
Metabolism	Amino acid metabolism	00330 Arginine and proline metabolism [PATH:ko00330]	E3.5.4.1, codA; cytosine deaminase [EC:3.5.4.1]	0	110	499559	622533	0	0.0176697	8.96088e-29	3.66152e-27	-0.0176697	-0.0213251	-0.0140144
Metabolism	Lipid metabolism	00061 Fatty acid biosynthesis [PATH:ko00061]	FATB; fatty acyl-ACP thioesterase B [EC:3.1.2.14 3.1.2.-]	73	0	499559	622533	0.0146129	0	2.20541e-26	8.24787e-25	0.0146129	0.0109074	0.0183184
Metabolism	Amino acid metabolism	00280 Valine, leucine and isoleucine degradation [PATH:ko00280]	E2.6.1.42, ilvE; branched-chain amino acid aminotransferase [EC:2.6.1.42]	0	99	499559	622533	0	0.0159028	5.01313e-26	1.82834e-24	-0.0159028	-0.0193887	-0.0124168
Metabolism	Energy metabolism	00190 Oxidative phosphorylation [PATH:ko00190]	ndhA; NAD(P)H-quinone oxidoreductase subunit 1 [EC:1.6.5.3]	0	99	499559	622533	0	0.0159028	5.01313e-26	1.81336e-24	-0.0159028	-0.0193887	-0.0124168
Metabolism	Metabolism of cofactors and vitamins	00670 One carbon pool by folate [PATH:ko00670]	MTHFD2; methylenetetrahydrofolate dehydrogenase(NAD+) / 5,10-methenyltetrahydrofolate cyclohydrolase [EC:1.5.1.15 3.5.4.9]	67	0	499559	622533	0.0134118	0	2.83362e-24	1.00845e-22	0.0134118	0.00984702	0.0169766
Metabolism	Metabolism of terpenoids and polyketides	00904 Diterpenoid biosynthesis [PATH:ko00904]	KSL7, DTC1; ent-cassa-12,15-diene synthase [EC:4.2.3.28]	66	0	499559	622533	0.0132117	0	6.36524e-24	2.22935e-22	0.0132117	0.0096709	0.0167524
Metabolism	Carbohydrate metabolism	00620 Pyruvate metabolism [PATH:ko00620]	E1.1.1.39; malate dehydrogenase (decarboxylating) [EC:1.1.1.39]	0	91	499559	622533	0	0.0146177	6.71059e-24	2.27799e-22	-0.0146177	-0.0179744	-0.011261
Metabolism	Amino acid metabolism	00330 Arginine and proline metabolism [PATH:ko00330]	proA; glutamate-5-semialdehyde dehydrogenase [EC:1.2.1.41]	0	91	499559	622533	0	0.0146177	6.71059e-24	2.2606e-22	-0.0146177	-0.0179744	-0.011261
Metabolism	Nucleotide metabolism	00230 Purine metabolism [PATH:ko00230]	yagR; xanthine dehydrogenase YagR molybdenum-binding subunit [EC:1.17.1.4]	63	0	499559	622533	0.0126111	0	7.21493e-23	2.34114e-21	0.0126111	0.00914364	0.0160786
Metabolism	Glycan biosynthesis and metabolism	00512 Mucin type O-glycan biosynthesis [PATH:ko00512]	GCNT3; N-acetylglucosaminyltransferase 3, mucin type [EC:2.4.1.-]	63	0	499559	622533	0.0126111	0	7.21493e-23	2.32405e-21	0.0126111	0.00914364	0.0160786
Metabolism	Nucleotide metabolism	00240 Pyrimidine metabolism [PATH:ko00240]	upp, UPRT; uracil phosphoribosyltransferase [EC:2.4.2.9]	0	87	499559	622533	0	0.0139752	8.56593e-23	2.73923e-21	-0.0139752	-0.0172651	-0.0106852
Metabolism	Glycan biosynthesis and metabolism	00540 Lipopolysaccharide biosynthesis [PATH:ko00540]	waaJ, rfaJ; UDP-glucose:(galactosyl)LPS alpha-1,2-glucosyltransferase [EC:2.4.1.58]	0	87	499559	622533	0	0.0139752	8.56593e-23	2.71953e-21	-0.0139752	-0.0172651	-0.0106852
Metabolism	Amino acid metabolism	00290 Valine, leucine and isoleucine biosynthesis [PATH:ko00290]	cimA; D-citramalate synthase [EC:2.3.1.182]	0	85	499559	622533	0	0.0136539	3.16512e-22	9.90615e-21	-0.0136539	-0.0169099	-0.0103979
Metabolism	Carbohydrate metabolism	00520 Amino sugar and nucleotide sugar metabolism [PATH:ko00520]	nagB, GNPDA; glucosamine-6-phosphate deaminase [EC:3.5.99.6]	61	0	499559	622533	0.0122108	0	3.64062e-22	1.1157e-20	0.0122108	0.0087931	0.0156284
Metabolism	Glycan biosynthesis and metabolism	00550 Peptidoglycan biosynthesis [PATH:ko00550]	pbpB; penicillin-binding protein 2B	0	83	499559	622533	0	0.0133326	6.09299e-22	1.85437e-20	-0.0133326	-0.0165543	-0.0101109
Metabolism	Nucleotide metabolism	00230 Purine metabolism [PATH:ko00230]	hprT, hpt, HPRT1; hypoxanthine phosphoribosyltransferase [EC:2.4.2.8]	0	83	499559	622533	0	0.0133326	6.09299e-22	1.79256e-20	-0.0133326	-0.0165543	-0.0101109
Metabolism	Lipid metabolism	00600 Sphingolipid metabolism [PATH:ko00600]	DEGS; sphingolipid delta-4 desaturase [EC:1.14.-.-]	0	80	499559	622533	0	0.0128507	3.69049e-21	1.05754e-19	-0.0128507	-0.0160201	-0.00968133
Metabolism	Metabolism of other amino acids	00480 Glutathione metabolism [PATH:ko00480]	K01270, pepD; dipeptidase D [EC:3.4.13.-]	0	80	499559	622533	0	0.0128507	3.69049e-21	1.05072e-19	-0.0128507	-0.0160201	-0.00968133
Metabolism	Energy metabolism	00195 Photosynthesis [PATH:ko00195]	psb28; photosystem II 13kDa protein	0	79	499559	622533	0	0.0126901	6.75352e-21	1.91047e-19	-0.0126901	-0.0158418	-0.00953835
Metabolism	Energy metabolism	00196 Photosynthesis - antenna proteins [PATH:ko00196]	cpeR; phycoerythrin-associated linker protein	0	75	499559	622533	0	0.0120476	7.78525e-20	2.17445e-18	-0.0120476	-0.0151275	-0.00896756
Metabolism	Glycan biosynthesis and metabolism	00563 Glycosylphosphatidylinositol(GPI)-anchor biosynthesis [PATH:ko00563]	PIGK; phosphatidylinositol glycan, class K [EC:2.6.-.-]	0	74	499559	622533	0	0.0118869	1.44696e-19	3.96611e-18	-0.0118869	-0.0149487	-0.00882516
Metabolism	Metabolism of terpenoids and polyketides	00281 Geraniol degradation [PATH:ko00281]	atuG; citronellol/citronellal dehydrogenase	0	73	499559	622533	0	0.0117263	2.7006e-19	7.17937e-18	-0.0117263	-0.0147697	-0.00868289
Metabolism	Lipid metabolism	00120 Primary bile acid biosynthesis [PATH:ko00120]	SLC27A5, FATP5; solute carrier family 27 (fatty acid transporter), member 5 [EC:6.2.1.7]	0	73	499559	622533	0	0.0117263	2.7006e-19	7.13638e-18	-0.0117263	-0.0147697	-0.00868289
Metabolism	Carbohydrate metabolism	00630 Glyoxylate and dicarboxylate metabolism [PATH:ko00630]	E1.2.1.2A; formate dehydrogenase, alpha subunit [EC:1.2.1.2]	0	70	499559	622533	0	0.0112444	1.80689e-18	4.53056e-17	-0.0112444	-0.0142319	-0.00825683
Metabolism	Carbohydrate metabolism	00620 Pyruvate metabolism [PATH:ko00620]	eutE; aldehyde dehydrogenase	0	65	499559	622533	0	0.0104412	2.45942e-17	5.96341e-16	-0.0104412	-0.013333	-0.00754946
Metabolism	Amino acid metabolism	00330 Arginine and proline metabolism [PATH:ko00330]	E2.7.3.2; creatine kinase [EC:2.7.3.2]	1395	1255	499559	622533	0.279246	0.201596	1.11022e-16	2.56514e-15	0.0776506	0.0589046	0.0963965
Metabolism	Amino acid metabolism	00340 Histidine metabolism [PATH:ko00340]	E2.1.1.-; [EC:2.1.1.-]	0	61	499559	622533	0	0.00979868	2.72805e-16	6.20561e-15	-0.00979868	-0.0126111	-0.00698625
Metabolism	Biosynthesis of other secondary metabolites	00521 Streptomycin biosynthesis [PATH:ko00521]	rfbD; dTDP-4-dehydrorhamnose reductase [EC:1.1.1.133]	43	0	499559	622533	0.00860759	0	7.7192e-16	1.7118e-14	0.00860759	0.00568138	0.0115338
Metabolism	Metabolism of terpenoids and polyketides	00906 Carotenoid biosynthesis [PATH:ko00906]	crtC; carotenoid 1,2-hydratase [EC:4.2.1.131]	0	59	499559	622533	0	0.00947741	9.21143e-16	2.01238e-14	-0.00947741	-0.0122492	-0.00670563
Metabolism	Lipid metabolism	00592 alpha-Linolenic acid metabolism [PATH:ko00592]	DOX1; alpha-dioxygenase [EC:1.-.-.-]	0	59	499559	622533	0	0.00947741	9.21143e-16	2.00247e-14	-0.00947741	-0.0122492	-0.00670563
Metabolism	Lipid metabolism	01040 Biosynthesis of unsaturated fatty acids [PATH:ko01040]	FADS1; fatty acid desaturase 1 (delta-5 desaturase) [EC:1.14.19.-]	130	44	499559	622533	0.026023	0.0070679	1.11022e-15	2.37836e-14	0.0189551	0.0136652	0.0242449
Metabolism	Carbohydrate metabolism	00520 Amino sugar and nucleotide sugar metabolism [PATH:ko00520]	glmU; bifunctional UDP-N-acetylglucosamine pyrophosphorylase / Glucosamine-1-phosphate N-acetyltransferase [EC:2.7.7.23 2.3.1.157]	0	58	499559	622533	0	0.00931678	1.70034e-15	3.62493e-14	-0.00931678	-0.012068	-0.00656557
Metabolism	Amino acid metabolism	00310 Lysine degradation [PATH:ko00310]	SUV420H; histone-lysine N-methyltransferase SUV420H [EC:2.1.1.43]	0	58	499559	622533	0	0.00931678	1.70034e-15	3.60751e-14	-0.00931678	-0.012068	-0.00656557
Metabolism	Metabolism of cofactors and vitamins	00730 Thiamine metabolism [PATH:ko00730]	thiO; glycine oxidase [EC:1.4.3.19]	0	58	499559	622533	0	0.00931678	1.70034e-15	3.59025e-14	-0.00931678	-0.012068	-0.00656557
Metabolism	Amino acid metabolism	00340 Histidine metabolism [PATH:ko00340]	E3.5.3.8, hutG; formiminoglutamase [EC:3.5.3.8]	0	56	499559	622533	0	0.00899551	5.85697e-15	1.18022e-13	-0.00899551	-0.011705	-0.006286
Metabolism	Amino acid metabolism	00400 Phenylalanine, tyrosine and tryptophan biosynthesis [PATH:ko00400]	ARO1; pentafunctional AROM polypeptide [EC:4.2.3.4 4.2.1.10 1.1.1.25 2.7.1.71 2.5.1.19]	0	56	499559	622533	0	0.00899551	5.85697e-15	1.16954e-13	-0.00899551	-0.011705	-0.006286
Metabolism	Nucleotide metabolism	00240 Pyrimidine metabolism [PATH:ko00240]	E2.7.4.9, tmk; dTMP kinase [EC:2.7.4.9]	0	53	499559	622533	0	0.0085136	3.86814e-14	7.2331e-13	-0.0085136	-0.0111591	-0.00586807
Metabolism	Amino acid metabolism	00300 Lysine biosynthesis [PATH:ko00300]	dapE; succinyl-diaminopimelate desuccinylase [EC:3.5.1.18]	0	53	499559	622533	0	0.0085136	3.86814e-14	7.20258e-13	-0.0085136	-0.0111591	-0.00586807
Metabolism	Metabolism of other amino acids	00480 Glutathione metabolism [PATH:ko00480]	TDPX; glutathione peroxidase-type tryparedoxin peroxidase [EC:1.11.1.-]	126	335	499559	622533	0.0252222	0.0538124	4.05231e-14	7.48237e-13	-0.0285902	-0.0361948	-0.0209855
Metabolism	Amino acid metabolism	00260 Glycine, serine and threonine metabolism [PATH:ko00260]	gcvPA; glycine dehydrogenase subunit 1 [EC:1.4.4.2]	38	0	499559	622533	0.00760671	0	4.41446e-14	8.11708e-13	0.00760671	0.00483467	0.0103787
Metabolism	Carbohydrate metabolism	00051 Fructose and mannose metabolism [PATH:ko00051]	E4.2.1.47, gmd; GDPmannose 4,6-dehydratase [EC:4.2.1.47]	38	0	499559	622533	0.00760671	0	4.41446e-14	8.0834e-13	0.00760671	0.00483467	0.0103787
Metabolism	Amino acid metabolism	00260 Glycine, serine and threonine metabolism [PATH:ko00260]	kbl, GCAT; glycine C-acetyltransferase [EC:2.3.1.29]	21	121	499559	622533	0.00420371	0.0194367	7.07212e-14	1.28433e-12	-0.015233	-0.0194884	-0.0109776
Metabolism	Amino acid metabolism	00310 Lysine degradation [PATH:ko00310]	WHSC1L1, NSD3; histone-lysine N-methyltransferase NSD3 [EC:2.1.1.43]	0	52	499559	622533	0	0.00835297	7.33005e-14	1.31494e-12	-0.00835297	-0.0109768	-0.00572916
Metabolism	Amino acid metabolism	00280 Valine, leucine and isoleucine degradation [PATH:ko00280]	liuC; methylglutaconyl-CoA hydratase [EC:4.2.1.18]	37	0	499559	622533	0.00740653	0	9.916e-14	1.7574e-12	0.00740653	0.00466653	0.0101465
Metabolism	Metabolism of other amino acids	00480 Glutathione metabolism [PATH:ko00480]	pepN; aminopeptidase N [EC:3.4.11.2]	0	51	499559	622533	0	0.00819234	1.39655e-13	2.43597e-12	-0.00819234	-0.0107942	-0.00559046
Metabolism	Amino acid metabolism	00330 Arginine and proline metabolism [PATH:ko00330]	prdB; D-proline reductase (dithiol) PrdB [EC:1.21.4.1]	0	51	499559	622533	0	0.00819234	1.39655e-13	2.42638e-12	-0.00819234	-0.0107942	-0.00559046
Metabolism	Energy metabolism	00190 Oxidative phosphorylation [PATH:ko00190]	ATPVA, ntpA; V-type H+-transporting ATPase subunit A [EC:3.6.3.14]	0	51	499559	622533	0	0.00819234	1.39655e-13	2.40742e-12	-0.00819234	-0.0107942	-0.00559046
Metabolism	Energy metabolism	00910 Nitrogen metabolism [PATH:ko00910]	nirA; ferredoxin-nitrite reductase [EC:1.7.7.1]	36	0	499559	622533	0.00720636	0	2.22739e-13	3.79516e-12	0.00720636	0.00449882	0.00991389
Metabolism	Metabolism of terpenoids and polyketides	00906 Carotenoid biosynthesis [PATH:ko00906]	crtP; diapolycopene oxygenase [EC:1.14.99.44]	0	49	499559	622533	0	0.00787107	5.15514e-13	8.71633e-12	-0.00787107	-0.0104284	-0.00531371
Metabolism	Lipid metabolism	00564 Glycerophospholipid metabolism [PATH:ko00564]	LYPLA1; lysophospholipase I [EC:3.1.1.5]	34	0	499559	622533	0.006806	0	1.12386e-12	1.8167e-11	0.006806	0.00416478	0.00944722
Metabolism	Amino acid metabolism	00260 Glycine, serine and threonine metabolism [PATH:ko00260]	cysO; cysteine synthase / O-phosphoserine sulfhydrylase / spermine synthase [EC:2.5.1.47 2.5.1.65 4.2.1.22]	0	46	499559	622533	0	0.00738917	1.81107e-12	2.87491e-11	-0.00738917	-0.009878	-0.00490033
Metabolism	Lipid metabolism	00140 Steroid hormone biosynthesis [PATH:ko00140]	HSD17B1; 17beta-estradiol 17-dehydrogenase [EC:1.1.1.62]	0	45	499559	622533	0	0.00722853	3.30395e-12	5.18873e-11	-0.00722853	-0.00969403	-0.00476303
Metabolism	Lipid metabolism	00590 Arachidonic acid metabolism [PATH:ko00590]	ggt; gamma-glutamyltranspeptidase [EC:2.3.2.2]	0	45	499559	622533	0	0.00722853	3.30395e-12	5.17033e-11	-0.00722853	-0.00969403	-0.00476303
Metabolism	Energy metabolism	00190 Oxidative phosphorylation [PATH:ko00190]	ATPeF0E, ATP5I; F-type H+-transporting ATPase subunit e [EC:3.6.3.14]	0	45	499559	622533	0	0.00722853	3.30395e-12	5.06262e-11	-0.00722853	-0.00969403	-0.00476303
Metabolism	Amino acid metabolism	00300 Lysine biosynthesis [PATH:ko00300]	E2.6.1.83; LL-diaminopimelate aminotransferase [EC:2.6.1.83]	340	668	499559	622533	0.06806	0.107304	3.68883e-12	5.6328e-11	-0.0392435	-0.0504803	-0.0280068
Metabolism	Nucleotide metabolism	00230 Purine metabolism [PATH:ko00230]	ANPRA, NPR1; atrial natriuretic peptide receptor A [EC:4.6.1.2]	32	0	499559	622533	0.00640565	0	5.67057e-12	8.51165e-11	0.00640565	0.00383273	0.00897857
Metabolism	Amino acid metabolism	00280 Valine, leucine and isoleucine degradation [PATH:ko00280]	ACADM, acd; acyl-CoA dehydrogenase [EC:1.3.8.7]	0	43	499559	622533	0	0.00690726	1.10669e-11	1.62253e-10	-0.00690726	-0.0093253	-0.00448922
Metabolism	Lipid metabolism	00100 Steroid biosynthesis [PATH:ko00100]	E1.1.1.170, NSDHL, ERG26; sterol-4alpha-carboxylate 3-dehydrogenase (decarboxylating) [EC:1.1.1.170]	0	42	499559	622533	0	0.00674663	2.0332e-11	2.9322e-10	-0.00674663	-0.00914053	-0.00435273
Metabolism	Metabolism of cofactors and vitamins	00860 Porphyrin and chlorophyll metabolism [PATH:ko00860]	E1.14.13.81, acsF, chlE; magnesium-protoporphyrin IX monomethyl ester (oxidative) cyclase [EC:1.14.13.81]	0	42	499559	622533	0	0.00674663	2.0332e-11	2.92265e-10	-0.00674663	-0.00914053	-0.00435273
Metabolism	Amino acid metabolism	00250 Alanine, aspartate and glutamate metabolism [PATH:ko00250]	E2.4.2.14, purF; amidophosphoribosyltransferase [EC:2.4.2.14]	0	42	499559	622533	0	0.00674663	2.0332e-11	2.91316e-10	-0.00674663	-0.00914053	-0.00435273
Metabolism	Energy metabolism	00680 Methane metabolism [PATH:ko00680]	mcrD; methyl-coenzyme M reductase subunit D	0	42	499559	622533	0	0.00674663	2.0332e-11	2.89437e-10	-0.00674663	-0.00914053	-0.00435273
Metabolism	Metabolism of cofactors and vitamins	00830 Retinol metabolism [PATH:ko00830]	RETSAT; all-trans-retinol 13,14-reductase [EC:1.3.99.23]	30	0	499559	622533	0.0060053	0	2.86114e-11	3.97051e-10	0.0060053	0.00350284	0.00850775
Metabolism	Biosynthesis of other secondary metabolites	00524 Butirosin and neomycin biosynthesis [PATH:ko00524]	btrN; 2-deoxy-scyllo-inosamine dehydrogenase (SAM-dependent) [EC:1.1.99.38]	68	17	499559	622533	0.013612	0.00273078	3.41752e-11	4.71297e-10	0.0108812	0.00704183	0.0147206
Metabolism	Metabolism of cofactors and vitamins	00730 Thiamine metabolism [PATH:ko00730]	sufS; cysteine desulfurase / selenocysteine lyase [EC:2.8.1.7 4.4.1.16]	0	41	499559	622533	0	0.006586	3.74659e-11	5.15069e-10	-0.006586	-0.00895546	-0.00421653
Metabolism	Carbohydrate metabolism	00630 Glyoxylate and dicarboxylate metabolism [PATH:ko00630]	E1.2.1.2B1; formate dehydrogenase, beta subunit	0	40	499559	622533	0	0.00642536	6.92696e-11	9.31972e-10	-0.00642536	-0.00877009	-0.00408063
Metabolism	Metabolism of cofactors and vitamins	00130 Ubiquinone and other terpenoid-quinone biosynthesis [PATH:ko00130]	E3.1.2.28; 1,4-dihydroxy-2-naphthoyl-CoA hydrolase [EC:3.1.2.28]	0	40	499559	622533	0	0.00642536	6.92696e-11	9.26324e-10	-0.00642536	-0.00877009	-0.00408063
Metabolism	Energy metabolism	00195 Photosynthesis [PATH:ko00195]	psaA; photosystem I P700 chlorophyll a apoprotein A1	0	40	499559	622533	0	0.00642536	6.92696e-11	9.17978e-10	-0.00642536	-0.00877009	-0.00408063
Metabolism	Metabolism of terpenoids and polyketides	01053 Biosynthesis of siderophore group nonribosomal peptides [PATH:ko01053]	pchB; isochorismate pyruvate lyase [EC:4.2.99.21]	0	39	499559	622533	0	0.00626473	1.28545e-10	1.67831e-09	-0.00626473	-0.00858441	-0.00394505
Metabolism	Energy metabolism	00680 Methane metabolism [PATH:ko00680]	ehbC; energy-converting hydrogenase B subunit C	138	324	499559	622533	0.0276244	0.0520454	1.45776e-10	1.88653e-09	-0.0244211	-0.0320778	-0.0167644
Metabolism	Metabolism of terpenoids and polyketides	00253 Tetracycline biosynthesis [PATH:ko00253]	oxyC; oxy minimal PKS acyl carrier protein	138	324	499559	622533	0.0276244	0.0520454	1.45776e-10	1.88102e-09	-0.0244211	-0.0320778	-0.0167644
Metabolism	Lipid metabolism	00120 Primary bile acid biosynthesis [PATH:ko00120]	CH25H; cholesterol 25-hydroxylase [EC:1.14.99.38]	0	38	499559	622533	0	0.00610409	2.39513e-10	3.03727e-09	-0.00610409	-0.00839841	-0.00380978
Metabolism	Lipid metabolism	00565 Ether lipid metabolism [PATH:ko00565]	ENPP2; ectonucleotide pyrophosphatase/phosphodiesterase family member 2 [EC:3.1.4.39]	0	38	499559	622533	0	0.00610409	2.39513e-10	2.99425e-09	-0.00610409	-0.00839841	-0.00380978
Metabolism	Metabolism of cofactors and vitamins	00760 Nicotinate and nicotinamide metabolism [PATH:ko00760]	nicF; maleamate amidohydrolase [EC:3.5.1.107]	0	38	499559	622533	0	0.00610409	2.39513e-10	2.98579e-09	-0.00610409	-0.00839841	-0.00380978
Metabolism	Carbohydrate metabolism	00052 Galactose metabolism [PATH:ko00052]	MGAM; maltase-glucoamylase [EC:3.2.1.20 3.2.1.3]	539	448	499559	622533	0.107895	0.0719641	2.5575e-10	3.1703e-09	0.0359311	0.0242969	0.0475654
Metabolism	Metabolism of terpenoids and polyketides	00281 Geraniol degradation [PATH:ko00281]	E1.3.99.-; [EC:1.3.99.-]	306	591	499559	622533	0.061254	0.0949347	2.73773e-10	3.3467e-09	-0.0336807	-0.0443104	-0.023051
Metabolism	Energy metabolism	00190 Oxidative phosphorylation [PATH:ko00190]	cyoB; cytochrome o ubiquinol oxidase subunit I [EC:1.10.3.-]	0	36	499559	622533	0	0.00578283	8.42807e-10	9.99814e-09	-0.00578283	-0.00802538	-0.00354027
Metabolism	Lipid metabolism	01040 Biosynthesis of unsaturated fatty acids [PATH:ko01040]	SCD, desC; stearoyl-CoA desaturase (delta-9 desaturase) [EC:1.14.19.1]	0	36	499559	622533	0	0.00578283	8.42807e-10	9.94467e-09	-0.00578283	-0.00802538	-0.00354027
Metabolism	Metabolism of other amino acids	00430 Taurine and hypotaurine metabolism [PATH:ko00430]	xsc; sulfoacetaldehyde acetyltransferase [EC:2.3.3.15]	0	36	499559	622533	0	0.00578283	8.42807e-10	9.89177e-09	-0.00578283	-0.00802538	-0.00354027
Metabolism	Carbohydrate metabolism	00010 Glycolysis / Gluconeogenesis [PATH:ko00010]	ADPGK; ADP-dependent glucokinase [EC:2.7.1.147]	43	7	499559	622533	0.00860759	0.00112444	1.55912e-09	1.80115e-08	0.00748315	0.00442545	0.0105409
Metabolism	Biosynthesis of other secondary metabolites	00311 Penicillin and cephalosporin biosynthesis [PATH:ko00311]	cefF; deacetoxycephalosporin-C hydroxylase [EC:1.14.11.26]	25	0	499559	622533	0.00500441	0	1.63611e-09	1.87051e-08	0.00500441	0.00268918	0.00731965
Metabolism	Nucleotide metabolism	00230 Purine metabolism [PATH:ko00230]	ADE2; phosphoribosylaminoimidazole carboxylase [EC:4.1.1.21]	72	197	499559	622533	0.0144127	0.0316449	2.75672e-09	3.11136e-08	-0.0172322	-0.0231177	-0.0113467
Metabolism	Amino acid metabolism	00260 Glycine, serine and threonine metabolism [PATH:ko00260]	gk; glycerate 2-kinase [EC:2.7.1.165]	0	34	499559	622533	0	0.00546156	3.02497e-09	3.39674e-08	-0.00546156	-0.00765089	-0.00327222
Metabolism	Lipid metabolism	00564 Glycerophospholipid metabolism [PATH:ko00564]	pldA; phospholipase A1 [EC:3.1.1.32 3.1.1.4]	0	34	499559	622533	0	0.00546156	3.02497e-09	3.37954e-08	-0.00546156	-0.00765089	-0.00327222
Metabolism	Amino acid metabolism	00250 Alanine, aspartate and glutamate metabolism [PATH:ko00250]	E1.2.1.24; succinate-semialdehyde dehydrogenase [EC:1.2.1.24]	0	34	499559	622533	0	0.00546156	3.02497e-09	3.35407e-08	-0.00546156	-0.00765089	-0.00327222
Metabolism	Metabolism of cofactors and vitamins	00860 Porphyrin and chlorophyll metabolism [PATH:ko00860]	chlH, bchH; magnesium chelatase subunit H [EC:6.6.1.1]	0	34	499559	622533	0	0.00546156	3.02497e-09	3.34566e-08	-0.00546156	-0.00765089	-0.00327222
Metabolism	Amino acid metabolism	00380 Tryptophan metabolism [PATH:ko00380]	CYP79B3; cytochrome P450, family 79, subfamily B, polypeptide 3 (tryptophan N-monooxygenase) [EC:1.14.13.125]	0	34	499559	622533	0	0.00546156	3.02497e-09	3.3373e-08	-0.00546156	-0.00765089	-0.00327222
Metabolism	Glycan biosynthesis and metabolism	00512 Mucin type O-glycan biosynthesis [PATH:ko00512]	SIAT7A, ST6GalNAc I; alpha-N-acetylgalactosaminide alpha-2,6-sialyltransferase (sialyltransferase 7A) [EC:2.4.99.3]	0	33	499559	622533	0	0.00530092	5.77614e-09	6.2323e-08	-0.00530092	-0.00746306	-0.00313878
Metabolism	Glycan biosynthesis and metabolism	00510 N-Glycan biosynthesis [PATH:ko00510]	ALG12; alpha-1,6-mannosyltransferase [EC:2.4.1.260]	0	33	499559	622533	0	0.00530092	5.77614e-09	6.14219e-08	-0.00530092	-0.00746306	-0.00313878
Metabolism	Amino acid metabolism	00350 Tyrosine metabolism [PATH:ko00350]	E1.1.1.90; aryl-alcohol dehydrogenase [EC:1.1.1.90]	23	0	499559	622533	0.00460406	0	8.25504e-09	8.75709e-08	0.00460406	0.00236893	0.0068392
Metabolism	Biosynthesis of other secondary metabolites	00521 Streptomycin biosynthesis [PATH:ko00521]	stsE; scyllo-inosamine 4-kinase [EC:2.7.1.65]	23	0	499559	622533	0.00460406	0	8.25504e-09	8.71519e-08	0.00460406	0.00236893	0.0068392
Metabolism	Lipid metabolism	00590 Arachidonic acid metabolism [PATH:ko00590]	PTGES2; microsomal prostaglandin-E synthase 2 [EC:5.3.99.3]	0	32	499559	622533	0	0.00514029	1.10884e-08	1.15955e-07	-0.00514029	-0.00727482	-0.00300576
Metabolism	Energy metabolism	00195 Photosynthesis [PATH:ko00195]	psaB; photosystem I P700 chlorophyll a apoprotein A2	0	31	499559	622533	0	0.00497966	2.1399e-08	2.19613e-07	-0.00497966	-0.00708614	-0.00287317
Metabolism	Carbohydrate metabolism	00052 Galactose metabolism [PATH:ko00052]	galE, GALE; UDP-glucose 4-epimerase [EC:5.1.3.2]	0	31	499559	622533	0	0.00497966	2.1399e-08	2.18091e-07	-0.00497966	-0.00708614	-0.00287317
Metabolism	Carbohydrate metabolism	00500 Starch and sucrose metabolism [PATH:ko00500]	E3.2.1.3; glucoamylase [EC:3.2.1.3]	0	31	499559	622533	0	0.00497966	2.1399e-08	2.17589e-07	-0.00497966	-0.00708614	-0.00287317
Metabolism	Energy metabolism	00680 Methane metabolism [PATH:ko00680]	ehbM; energy-converting hydrogenase B subunit M	206	411	499559	622533	0.0412364	0.0660206	2.19632e-08	2.21793e-07	-0.0247842	-0.0336472	-0.0159213
Metabolism	Amino acid metabolism	00350 Tyrosine metabolism [PATH:ko00350]	nagL; maleylpyruvate isomerase [EC:5.2.1.4]	189	125	499559	622533	0.0378334	0.0200793	3.52697e-08	3.54545e-07	0.0177541	0.0109608	0.0245474
Metabolism	Metabolism of cofactors and vitamins	00760 Nicotinate and nicotinamide metabolism [PATH:ko00760]	E6.3.5.1, NADSYN1, QNS1, nadE; NAD+ synthase (glutamine-hydrolysing) [EC:6.3.5.1]	0	29	499559	622533	0	0.00465839	4.03847e-08	4.01391e-07	-0.00465839	-0.00670738	-0.00260939
Metabolism	Amino acid metabolism	00290 Valine, leucine and isoleucine biosynthesis [PATH:ko00290]	ilvM; acetolactate synthase II small subunit [EC:2.2.1.6]	21	0	499559	622533	0.00420371	0	4.16508e-08	4.05751e-07	0.00420371	0.00205224	0.00635518
Metabolism	Lipid metabolism	00600 Sphingolipid metabolism [PATH:ko00600]	SGMS; shingomyelin synthase [EC:2.7.8.27]	0	28	499559	622533	0	0.00449775	7.36726e-08	7.09862e-07	-0.00449775	-0.00651726	-0.00247824
Metabolism	Glycan biosynthesis and metabolism	00510 N-Glycan biosynthesis [PATH:ko00510]	ALG6; alpha-1,3-glucosyltransferase [EC:2.4.1.267]	0	27	499559	622533	0	0.00433712	1.3469e-07	1.26465e-06	-0.00433712	-0.00632661	-0.00234763
Metabolism	Glycan biosynthesis and metabolism	00563 Glycosylphosphatidylinositol(GPI)-anchor biosynthesis [PATH:ko00563]	PIGH, GPI15; phosphatidylinositol glycan, class H	0	27	499559	622533	0	0.00433712	1.3469e-07	1.26197e-06	-0.00433712	-0.00632661	-0.00234763
Metabolism	Nucleotide metabolism	00230 Purine metabolism [PATH:ko00230]	E2.7.4.8, gmk; guanylate kinase [EC:2.7.4.8]	0	27	499559	622533	0	0.00433712	1.3469e-07	1.25663e-06	-0.00433712	-0.00632661	-0.00234763
Metabolism	Energy metabolism	00190 Oxidative phosphorylation [PATH:ko00190]	ATPF1G, atpG; F-type H+-transporting ATPase subunit gamma [EC:3.6.3.14]	0	27	499559	622533	0	0.00433712	1.3469e-07	1.25134e-06	-0.00433712	-0.00632661	-0.00234763
Metabolism	Lipid metabolism	00100 Steroid biosynthesis [PATH:ko00100]	ERG5; C-22 sterol desaturase [EC:1.14.14.-]	0	27	499559	622533	0	0.00433712	1.3469e-07	1.24089e-06	-0.00433712	-0.00632661	-0.00234763
Metabolism	Energy metabolism	00680 Methane metabolism [PATH:ko00680]	fdhA; glutathione-independent formaldehyde dehydrogenase [EC:1.2.1.46]	0	27	499559	622533	0	0.00433712	1.3469e-07	1.2383e-06	-0.00433712	-0.00632661	-0.00234763
Metabolism	Glycan biosynthesis and metabolism	00514 Other types of O-glycan biosynthesis [PATH:ko00514]	POMGNT1; beta-1,2-N-acetylglucosaminyltransferase [EC:2.4.1.-]	820	1291	499559	622533	0.164145	0.207379	1.45314e-07	1.3332e-06	-0.0432338	-0.0595159	-0.0269517
Metabolism	Amino acid metabolism	00270 Cysteine and methionine metabolism [PATH:ko00270]	metA; homoserine O-succinyltransferase [EC:2.3.1.46]	382	320	499559	622533	0.0764674	0.0514029	1.80509e-07	1.64924e-06	0.0250645	0.0152	0.0349291
Metabolism	Energy Metabolism	00910 Nitrogen metabolism [PATH:ko00910]	cah; carbonic anhydrase [EC:4.2.1.1]	382	320	499559	622533	0.0764674	0.0514029	1.80509e-07	1.64244e-06	0.0250645	0.0152	0.0349291
Metabolism	Carbohydrate metabolism	00052 Galactose metabolism [PATH:ko00052]	galK; galactokinase [EC:2.7.1.6]	19	0	499559	622533	0.00380335	0	2.10148e-07	1.90038e-06	0.00380335	0.00173963	0.00586708
Metabolism	Biosynthesis of other secondary metabolites	00311 Penicillin and cephalosporin biosynthesis [PATH:ko00311]	cefE; deacetoxycephalosporin-C synthase [EC:1.14.20.1]	0	26	499559	622533	0	0.00417649	2.46855e-07	2.20968e-06	-0.00417649	-0.0061354	-0.00221757
Metabolism	Amino acid metabolism	00310 Lysine degradation [PATH:ko00310]	SETD8; histone-lysine N-methyltransferase SETD8 [EC:2.1.1.43]	0	26	499559	622533	0	0.00417649	2.46855e-07	2.1919e-06	-0.00417649	-0.0061354	-0.00221757
Metabolism	Energy metabolism	00195 Photosynthesis [PATH:ko00195]	psaH; photosystem I subunit VI	0	26	499559	622533	0	0.00417649	2.46855e-07	2.1875e-06	-0.00417649	-0.0061354	-0.00221757
Metabolism	Lipid metabolism	00061 Fatty acid biosynthesis [PATH:ko00061]	fabF; 3-oxoacyl-[acyl-carrier-protein] synthase II [EC:2.3.1.179]	0	25	499559	622533	0	0.00401585	4.53712e-07	3.98851e-06	-0.00401585	-0.00594359	-0.00208811
Metabolism	Energy metabolism	00190 Oxidative phosphorylation [PATH:ko00190]	E3.6.3.6; H+-transporting ATPase [EC:3.6.3.6]	0	25	499559	622533	0	0.00401585	4.53712e-07	3.98058e-06	-0.00401585	-0.00594359	-0.00208811
Metabolism	Carbohydrate metabolism	00500 Starch and sucrose metabolism [PATH:ko00500]	PGM2L1; glucose-1,6-bisphosphate synthase [EC:2.7.1.106]	0	25	499559	622533	0	0.00401585	4.53712e-07	3.95698e-06	-0.00401585	-0.00594359	-0.00208811
Metabolism	Metabolism of cofactors and vitamins	00860 Porphyrin and chlorophyll metabolism [PATH:ko00860]	hemF, CPOX; coproporphyrinogen III oxidase [EC:1.3.3.3]	0	25	499559	622533	0	0.00401585	4.53712e-07	3.94917e-06	-0.00401585	-0.00594359	-0.00208811
Metabolism	Amino acid metabolism	00270 Cysteine and methionine metabolism [PATH:ko00270]	tyrB; aromatic-amino-acid transaminase [EC:2.6.1.57]	18	0	499559	622533	0.00360318	0	4.72037e-07	4.09253e-06	0.00360318	0.00158507	0.00562129
Metabolism	Amino acid metabolism	00330 Arginine and proline metabolism [PATH:ko00330]	prr; aminobutyraldehyde dehydrogenase [EC:1.2.1.19]	18	0	499559	622533	0.00360318	0	4.72037e-07	4.08451e-06	0.00360318	0.00158507	0.00562129
Metabolism	Amino acid metabolism	00260 Glycine, serine and threonine metabolism [PATH:ko00260]	SRR; serine racemase [EC:5.1.1.18]	18	0	499559	622533	0.00360318	0	4.72037e-07	4.07651e-06	0.00360318	0.00158507	0.00562129
Metabolism	Glycan biosynthesis and metabolism	00512 Mucin type O-glycan biosynthesis [PATH:ko00512]	C1GALT1; glycoprotein-N-acetylgalactosamine 3-beta-galactosyltransferase [EC:2.4.1.122]	18	0	499559	622533	0.00360318	0	4.72037e-07	4.06855e-06	0.00360318	0.00158507	0.00562129
Metabolism	Amino acid metabolism	00270 Cysteine and methionine metabolism [PATH:ko00270]	E2.1.1.13, metH; 5-methyltetrahydrofolate--homocysteine methyltransferase [EC:2.1.1.13]	408	352	499559	622533	0.081672	0.0565432	4.93687e-07	4.24686e-06	0.0251288	0.0148948	0.0353629
Metabolism	Glycan biosynthesis and metabolism	00540 Lipopolysaccharide biosynthesis [PATH:ko00540]	waaB, rfaB; UDP-D-galactose:(glucosyl)LPS alpha-1,6-D-galactosyltransferase [EC:2.4.1.-]	6	45	499559	622533	0.00120106	0.00722853	6.78217e-07	5.80033e-06	-0.00602747	-0.00870135	-0.00335359
Metabolism	Glycan biosynthesis and metabolism	00601 Glycosphingolipid biosynthesis - lacto and neolacto series [PATH:ko00601]	SIAT4C; beta-galactoside alpha-2,3-sialyltransferase (sialyltransferase 4C) [EC:2.4.99.4]	0	24	499559	622533	0	0.00385522	8.36577e-07	7.04545e-06	-0.00385522	-0.00575116	-0.00195928
Metabolism	Amino acid metabolism	00330 Arginine and proline metabolism [PATH:ko00330]	PRODH2; hydroxyproline oxidase [EC:1.5.-.-]	17	0	499559	622533	0.003403	0	1.06029e-06	8.8787e-06	0.003403	0.00143179	0.00537422
Metabolism	Amino acid metabolism	00270 Cysteine and methionine metabolism [PATH:ko00270]	E1.8.4.14; L-methionine (R)-S-oxide reductase [EC:1.8.4.14]	17	0	499559	622533	0.003403	0	1.06029e-06	8.84513e-06	0.003403	0.00143179	0.00537422
Metabolism	Metabolism of cofactors and vitamins	00830 Retinol metabolism [PATH:ko00830]	PNPLA4; patatin-like phospholipase domain-containing protein 4 [EC:3.1.1.-]	241	187	499559	622533	0.0482425	0.0300386	1.29917e-06	1.07566e-05	0.018204	0.0103932	0.0260147
Metabolism	Metabolism of cofactors and vitamins	00730 Thiamine metabolism [PATH:ko00730]	THI20; hydroxymethylpyrimidine/phosphomethylpyrimidine kinase [EC:2.7.1.49 2.7.4.7]	0	23	499559	622533	0	0.00369458	1.54804e-06	1.27216e-05	-0.00369458	-0.00555805	-0.00183112
Metabolism	Amino acid metabolism	00330 Arginine and proline metabolism [PATH:ko00330]	aruH; arginine:pyruvate transaminase [EC:2.6.1.84]	0	23	499559	622533	0	0.00369458	1.54804e-06	1.25579e-05	-0.00369458	-0.00555805	-0.00183112
Metabolism	Carbohydrate metabolism	00660 C5-Branched dibasic acid metabolism [PATH:ko00660]	E4.3.1.2; methylaspartate ammonia-lyase [EC:4.3.1.2]	0	23	499559	622533	0	0.00369458	1.54804e-06	1.25119e-05	-0.00369458	-0.00555805	-0.00183112
Metabolism	Metabolism of terpenoids and polyketides	00909 Sesquiterpenoid and triterpenoid biosynthesis [PATH:ko00909]	AG5; gamma-humulene synthase [EC:4.2.3.56]	0	23	499559	622533	0	0.00369458	1.54804e-06	1.24209e-05	-0.00369458	-0.00555805	-0.00183112
Metabolism	Energy metabolism	00680 Methane metabolism [PATH:ko00680]	E1.5.1.20, metF; methylenetetrahydrofolate reductase (NADPH) [EC:1.5.1.20]	400	350	499559	622533	0.0800706	0.0562219	1.56598e-06	1.24742e-05	0.0238487	0.0136872	0.0340102
Metabolism	Glycan biosynthesis and metabolism	00510 N-Glycan biosynthesis [PATH:ko00510]	MGAT5; alpha-1,3(6)-mannosylglycoprotein beta-1,6-N-acetyl-glucosaminyltransferase [EC:2.4.1.155]	0	22	499559	622533	0	0.00353395	2.87588e-06	2.23437e-05	-0.00353395	-0.00536423	-0.00170367
Metabolism	Metabolism of cofactors and vitamins	00860 Porphyrin and chlorophyll metabolism [PATH:ko00860]	bchR; bacteriochlorophyll C12 methyltransferase [EC:2.1.1.-]	0	22	499559	622533	0	0.00353395	2.87588e-06	2.23045e-05	-0.00353395	-0.00536423	-0.00170367
Metabolism	Energy metabolism	00190 Oxidative phosphorylation [PATH:ko00190]	cyoE; protoheme IX farnesyltransferase [EC:2.5.1.-]	0	22	499559	622533	0	0.00353395	2.87588e-06	2.21488e-05	-0.00353395	-0.00536423	-0.00170367
Metabolism	Xenobiotics biodegradation and metabolism	00642 Ethylbenzene degradation [PATH:ko00642]	apc; acetophenone carboxylase [EC:6.4.1.8]	1056	1075	499559	622533	0.211386	0.172682	3.39845e-06	2.61278e-05	0.0387048	0.0219629	0.0554468
Metabolism	Amino acid metabolism	00310 Lysine degradation [PATH:ko00310]	GCDH, gcdH; glutaryl-CoA dehydrogenase [EC:1.3.8.6]	310	261	499559	622533	0.0620547	0.0419255	3.51277e-06	2.69129e-05	0.0201292	0.0111996	0.0290589
Metabolism	Xenobiotics biodegradation and metabolism	00363 Bisphenol degradation [PATH:ko00363]	hapE; 4-hydroxyacetophenone monooxygenase [EC:1.14.13.84]	19	72	499559	622533	0.00380335	0.0115657	3.7874e-06	2.88667e-05	-0.0077623	-0.0112877	-0.00423687
Metabolism	Nucleotide metabolism	00230 Purine metabolism [PATH:ko00230]	PDE5; cGMP-specific 3',5'-cyclic phosphodiesterase [EC:3.1.4.35]	163	116	499559	622533	0.0326288	0.0186336	4.31671e-06	3.27877e-05	0.0139952	0.00759363	0.0203968
Metabolism	Lipid metabolism	00561 Glycerolipid metabolism [PATH:ko00561]	plsC; 1-acyl-sn-glycerol-3-phosphate acyltransferase [EC:2.3.1.51]	15	0	499559	622533	0.00300265	0	5.34964e-06	4.03555e-05	0.00300265	0.00112956	0.00487574
Metabolism	Metabolism of cofactors and vitamins	00130 Ubiquinone and other terpenoid-quinone biosynthesis [PATH:ko00130]	entC; isochorismate synthase [EC:5.4.4.2]	15	0	499559	622533	0.00300265	0	5.34964e-06	4.01496e-05	0.00300265	0.00112956	0.00487574
Metabolism	Nucleotide metabolism	00230 Purine metabolism [PATH:ko00230]	PDE6A; rod cGMP-specific 3',5'-cyclic phosphodiesterase subunit alpha [EC:3.1.4.35]	0	21	499559	622533	0	0.00337332	5.36564e-06	3.98629e-05	-0.00337332	-0.00516964	-0.00157699
Metabolism	Metabolism of terpenoids and polyketides	00900 Terpenoid backbone biosynthesis [PATH:ko00900]	MVD, mvaD; diphosphomevalonate decarboxylase [EC:4.1.1.33]	0	21	499559	622533	0	0.00337332	5.36564e-06	3.97959e-05	-0.00337332	-0.00516964	-0.00157699
Metabolism	Metabolism of cofactors and vitamins	00860 Porphyrin and chlorophyll metabolism [PATH:ko00860]	cobA; uroporphyrin-III C-methyltransferase [EC:2.1.1.107]	0	21	499559	622533	0	0.00337332	5.36564e-06	3.96626e-05	-0.00337332	-0.00516964	-0.00157699
Metabolism	Nucleotide metabolism	00230 Purine metabolism [PATH:ko00230]	relA; GTP pyrophosphokinase [EC:2.7.6.5]	0	21	499559	622533	0	0.00337332	5.36564e-06	3.95962e-05	-0.00337332	-0.00516964	-0.00157699
Metabolism	Lipid metabolism	00100 Steroid biosynthesis [PATH:ko00100]	DHCR24; delta24-sterol reductase [EC:1.3.1.72]	236	422	499559	622533	0.0472417	0.0677876	7.86312e-06	5.69786e-05	-0.0205459	-0.0297376	-0.0113542
Metabolism	Lipid metabolism	00100 Steroid biosynthesis [PATH:ko00100]	E2.3.1.26, SOAT; sterol O-acyltransferase [EC:2.3.1.26]	22	3	499559	622533	0.00440388	0.000481902	8.49927e-06	6.13867e-05	0.00392198	0.0016491	0.00619486
Metabolism	Xenobiotics biodegradation and metabolism	00622 Xylene degradation [PATH:ko00622]	etbD, todF; 2-hydroxy-6-oxohepta-2,4-dienoate hydroxylase [EC:3.7.1.-]	125	83	499559	622533	0.0250221	0.0133326	9.18024e-06	6.61967e-05	0.0116894	0.00609539	0.0172835
Metabolism	Metabolism of cofactors and vitamins	00790 Folate biosynthesis [PATH:ko00790]	E4.2.3.12, queD, ptpS, PTS; 6-pyruvoyl tetrahydrobiopterin synthase [EC:4.2.3.12]	0	20	499559	622533	0	0.00321268	1.00571e-05	7.16991e-05	-0.00321268	-0.00497424	-0.00145112
Metabolism	Amino acid metabolism	00360 Phenylalanine metabolism [PATH:ko00360]	PRDX6; peroxiredoxin 6, 1-Cys peroxiredoxin [EC:1.11.1.7 1.11.1.15 3.1.1.-]	361	320	499559	622533	0.0722637	0.0514029	1.0632e-05	7.53116e-05	0.0208608	0.0111675	0.0305542
Metabolism	Glycan biosynthesis and metabolism	00513 Various types of N-glycan biosynthesis [PATH:ko00513]	CHST9; carbohydrate 4-sulfotransferase 9 [EC:2.8.2.-]	14	0	499559	622533	0.00280247	0	1.20164e-05	8.40383e-05	0.00280247	0.000980907	0.00462404
Metabolism	Nucleotide metabolism	00240 Pyrimidine metabolism [PATH:ko00240]	E2.7.1.21, tdk; thymidine kinase [EC:2.7.1.21]	49	20	499559	622533	0.00980865	0.00321268	1.53496e-05	0.000106172	0.00659597	0.00315625	0.0100357
Metabolism	Metabolism of terpenoids and polyketides	00905 Brassinosteroid biosynthesis [PATH:ko00905]	CYP90D2, D2; cytochrome P450, family 90, subfamily D, polypeptide 2 (steroid 3-oxidase) [EC:1.14.-.-]	507	479	499559	622533	0.10149	0.0769437	1.602e-05	0.000110463	0.0245458	0.0129937	0.0360979
Metabolism	Metabolism of terpenoids and polyketides	00906 Carotenoid biosynthesis [PATH:ko00906]	E1.14.13.93; (+)-abscisic acid 8'-hydroxylase [EC:1.14.13.93]	224	181	499559	622533	0.0448395	0.0290748	1.6929e-05	0.000116186	0.0157648	0.00817236	0.0233572
Metabolism	Glycan biosynthesis and metabolism	00563 Glycosylphosphatidylinositol(GPI)-anchor biosynthesis [PATH:ko00563]	PIGC, GPI2; phosphatidylinositol glycan, class C	0	19	499559	622533	0	0.00305205	1.8942e-05	0.0001288	-0.00305205	-0.00477796	-0.00132614
Metabolism	Glycan biosynthesis and metabolism	00533 Glycosaminoglycan biosynthesis - keratan sulfate [PATH:ko00533]	CHST6; carbohydrate 6-sulfotransferase 6 [EC:2.8.2.-]	0	19	499559	622533	0	0.00305205	1.8942e-05	0.000128602	-0.00305205	-0.00477796	-0.00132614
Metabolism	Amino acid metabolism	00260 Glycine, serine and threonine metabolism [PATH:ko00260]	E1.1.99.1, betA, CHDH; choline dehydrogenase [EC:1.1.99.1]	0	19	499559	622533	0	0.00305205	1.8942e-05	0.000128207	-0.00305205	-0.00477796	-0.00132614
Metabolism	Carbohydrate metabolism	00040 Pentose and glucuronate interconversions [PATH:ko00040]	UGP2, galU, galF; UTP--glucose-1-phosphate uridylyltransferase [EC:2.7.7.9]	116	77	499559	622533	0.0232205	0.0123688	1.95881e-05	0.000131571	0.0108517	0.00544998	0.0162533
Metabolism	Carbohydrate metabolism	00500 Starch and sucrose metabolism [PATH:ko00500]	E2.4.1.14; sucrose-phosphate synthase [EC:2.4.1.14]	116	77	499559	622533	0.0232205	0.0123688	1.95881e-05	0.000131371	0.0108517	0.00544998	0.0162533
Metabolism	Energy metabolism	00910 Nitrogen metabolism [PATH:ko00910]	narB; ferredoxin-nitrate reductase [EC:1.7.7.2]	116	77	499559	622533	0.0232205	0.0123688	1.95881e-05	0.000131172	0.0108517	0.00544998	0.0162533
Metabolism	Metabolism of cofactors and vitamins	00860 Porphyrin and chlorophyll metabolism [PATH:ko00860]	PPOX, hemY; oxygen-dependent protoporphyrinogen oxidase [EC:1.3.3.4]	118	79	499559	622533	0.0236208	0.0126901	2.07147e-05	0.000138506	0.0109307	0.00547921	0.0163823
Metabolism	Metabolism of terpenoids and polyketides	00900 Terpenoid backbone biosynthesis [PATH:ko00900]	E1.1.1.34; hydroxymethylglutaryl-CoA reductase (NADPH) [EC:1.1.1.34]	625	611	499559	622533	0.12511	0.0981474	2.26463e-05	0.000151192	0.0269629	0.0140958	0.0398301
Metabolism	Glycan biosynthesis and metabolism	00514 Other types of O-glycan biosynthesis [PATH:ko00514]	KTR1_3; alpha 1,2-mannosyltransferase [EC:2.4.1.-]	13	0	499559	622533	0.0026023	0	2.69911e-05	0.000178846	0.0026023	0.000834128	0.00437046
Metabolism	Amino acid metabolism	00340 Histidine metabolism [PATH:ko00340]	E2.1.1.8, HNMT; histamine N-methyltransferase [EC:2.1.1.8]	116	78	499559	622533	0.0232205	0.0125295	2.74027e-05	0.000179685	0.010691	0.00527954	0.0161025
Metabolism	Amino acid metabolism	00270 Cysteine and methionine metabolism [PATH:ko00270]	E2.4.2.28, mtaP; 5'-methylthioadenosine phosphorylase [EC:2.4.2.28]	1048	1543	499559	622533	0.209785	0.247858	3.03115e-05	0.00019817	-0.0380733	-0.0561342	-0.0200125
Metabolism	Metabolism of terpenoids and polyketides	00905 Brassinosteroid biosynthesis [PATH:ko00905]	CYP90A1, CPD; cytochrome P450, family 90, subfamily A, polypeptide 1 [EC:1.14.-.-]	650	642	499559	622533	0.130115	0.103127	3.34639e-05	0.000217171	0.0269877	0.0138476	0.0401278
Metabolism	Metabolism of cofactors and vitamins	00130 Ubiquinone and other terpenoid-quinone biosynthesis [PATH:ko00130]	menF; menaquinone-specific isochorismate synthase [EC:5.4.4.2]	0	18	499559	622533	0	0.00289141	3.58556e-05	0.000230321	-0.00289141	-0.00458072	-0.0012021
Metabolism	Amino Acid Metabolism	00330 Arginine and proline metabolism [PATH:ko00330]	lysJ; acetylornithine/acetyl-lysine aminotransferase [EC:2.6.1.11 2.6.1.-]	32	10	499559	622533	0.00640565	0.00160634	3.6136e-05	0.000231785	0.00479931	0.00201331	0.00758531
Metabolism	Metabolism of terpenoids and polyketides	00900 Terpenoid backbone biosynthesis [PATH:ko00900]	DHDDS, RER2, SRT1; ditrans,polycis-polyprenyl diphosphate synthase [EC:2.5.1.87]	43	18	499559	622533	0.00860759	0.00289141	4.91788e-05	0.000313621	0.00571618	0.00246387	0.00896848
Metabolism	Metabolism of Cofactors and Vitamins	00730 Thiamine metabolism [PATH:ko00730]	thiL; thiamine-monophosphate kinase [EC:2.7.4.16]	48	118	499559	622533	0.00960847	0.0189548	5.14776e-05	0.000326864	-0.00934634	-0.0140682	-0.00462445
Metabolism	Lipid metabolism	01040 Biosynthesis of unsaturated fatty acids [PATH:ko01040]	tesA; acyl-CoA thioesterase I [EC:3.1.2.- 3.1.1.5]	0	17	499559	622533	0	0.00273078	6.82156e-05	0.000424591	-0.00273078	-0.00438246	-0.0010791
Metabolism	Amino acid metabolism	00280 Valine, leucine and isoleucine degradation [PATH:ko00280]	E6.4.1.4A; 3-methylcrotonyl-CoA carboxylase alpha subunit [EC:6.4.1.4]	0	17	499559	622533	0	0.00273078	6.82156e-05	0.000423993	-0.00273078	-0.00438246	-0.0010791
Metabolism	Amino acid metabolism	00310 Lysine degradation [PATH:ko00310]	iucB; acetyl CoA:N6-hydroxylysine acetyl transferase [EC:2.3.1.102]	0	17	499559	622533	0	0.00273078	6.82156e-05	0.000422209	-0.00273078	-0.00438246	-0.0010791
Metabolism	Glycan biosynthesis and metabolism	00510 N-Glycan biosynthesis [PATH:ko00510]	ALG11; alpha-1,2-mannosyltransferase [EC:2.4.1.-]	0	17	499559	622533	0	0.00273078	6.82156e-05	0.000421028	-0.00273078	-0.00438246	-0.0010791
Metabolism	Carbohydrate metabolism	00630 Glyoxylate and dicarboxylate metabolism [PATH:ko00630]	E1.1.1.36, phbB; acetoacetyl-CoA reductase [EC:1.1.1.36]	1044	1524	499559	622533	0.208984	0.244806	8.14975e-05	0.000497439	-0.035822	-0.0538124	-0.0178315
Metabolism	Glycan biosynthesis and metabolism	00534 Glycosaminoglycan biosynthesis - heparan sulfate / heparin [PATH:ko00534]	EXTL3; alpha-1,4-N-acetylglucosaminyltransferase EXTL3 [EC:2.4.1.223 2.4.1.224]	204	169	499559	622533	0.040836	0.0271472	0.000102066	0.000618705	0.0136889	0.00639726	0.0209805
Metabolism	Lipid metabolism	00140 Steroid hormone biosynthesis [PATH:ko00140]	HSD17B3; testosterone 17beta-dehydrogenase (NADP+) [EC:1.1.1.64]	163	128	499559	622533	0.0326288	0.0205612	0.000108415	0.000654492	0.0120676	0.00556851	0.0185667
Metabolism	Carbohydrate metabolism	00620 Pyruvate metabolism [PATH:ko00620]	mhpF; acetaldehyde dehydrogenase [EC:1.2.1.10]	167	132	499559	622533	0.0334295	0.0212037	0.000109004	0.00065536	0.0122258	0.00564492	0.0188067
Metabolism	Energy Metabolism	00680 Methane metabolism [PATH:ko00680]	E1.2.99.2L, cutL, coxL; carbon-monoxide dehydrogenase large subunit [EC:1.2.99.2]	240	409	499559	622533	0.0480424	0.0656993	0.000115404	0.000688212	-0.017657	-0.0268105	-0.00850338
Metabolism	Xenobiotics biodegradation and metabolism	00633 Nitrotoluene degradation [PATH:ko00633]	dsrA; sulfite reductase, dissimilatory-type alpha subunit [EC:1.8.99.3]	510	498	499559	622533	0.10209	0.0799958	0.000123777	0.000735163	0.0220943	0.0104382	0.0337504
Metabolism	Amino acid metabolism	00280 Valine, leucine and isoleucine degradation [PATH:ko00280]	E1.2.4.4B, bkdA2; 2-oxoisovalerate dehydrogenase E1 component, beta subunit [EC:1.2.4.4]	0	16	499559	622533	0	0.00257014	0.000130427	0.000773622	-0.00257014	-0.00418306	-0.000957225
Metabolism	Nucleotide metabolism	00230 Purine metabolism [PATH:ko00230]	PDE9; high affinity cGMP-specific 3',5'-cyclic phosphodiesterase 9 [EC:3.1.4.35]	0	16	499559	622533	0	0.00257014	0.000130427	0.000769485	-0.00257014	-0.00418306	-0.000957225
Metabolism	Energy metabolism	00920 Sulfur metabolism [PATH:ko00920]	CHST11; chondroitin 4-sulfotransferase 11 [EC:2.8.2.5]	0	16	499559	622533	0	0.00257014	0.000130427	0.000768457	-0.00257014	-0.00418306	-0.000957225
Metabolism	Metabolism of other amino acids	00450 Selenocompound metabolism [PATH:ko00450]	SCLY; selenocysteine lyase [EC:4.4.1.16]	0	16	499559	622533	0	0.00257014	0.000130427	0.000766411	-0.00257014	-0.00418306	-0.000957225
Metabolism	Lipid metabolism	00140 Steroid hormone biosynthesis [PATH:ko00140]	HSD11B2; corticosteroid 11-beta-dehydrogenase isozyme 2 [EC:1.1.1.-]	0	16	499559	622533	0	0.00257014	0.000130427	0.000760336	-0.00257014	-0.00418306	-0.000957225
Metabolism	Glycan biosynthesis and metabolism	00514 Other types of O-glycan biosynthesis [PATH:ko00514]	B3GAT1; galactosylgalactosylxylosylprotein 3-beta-glucuronosyltransferase 1 [EC:2.4.1.135]	0	16	499559	622533	0	0.00257014	0.000130427	0.000759333	-0.00257014	-0.00418306	-0.000957225
Metabolism	Carbohydrate metabolism	00040 Pentose and glucuronate interconversions [PATH:ko00040]	CRYL1; L-gulonate 3-dehydrogenase [EC:1.1.1.45]	11	0	499559	622533	0.00220194	0	0.000136181	0.000786603	0.00220194	0.000547128	0.00385676
Metabolism	Lipid metabolism	00561 Glycerolipid metabolism [PATH:ko00561]	AGPAT3_4; lysophosphatidic acid acyltransferase / lysophosphatidylinositol acyltransferase [EC:2.3.1.51 2.3.1.-]	11	0	499559	622533	0.00220194	0	0.000136181	0.000785575	0.00220194	0.000547128	0.00385676
Metabolism	Metabolism of terpenoids and polyketides	00909 Sesquiterpenoid and triterpenoid biosynthesis [PATH:ko00909]	AMS1; amorpha-4,11-diene synthase [EC:4.2.3.24]	11	0	499559	622533	0.00220194	0	0.000136181	0.000780474	0.00220194	0.000547128	0.00385676
Metabolism	Glycan biosynthesis and metabolism	00514 Other types of O-glycan biosynthesis [PATH:ko00514]	MNT2; alpha 1,3-mannosyltransferase [EC:2.4.1.-]	11	0	499559	622533	0.00220194	0	0.000136181	0.000779461	0.00220194	0.000547128	0.00385676
Metabolism	Glycan biosynthesis and metabolism	00510 N-Glycan biosynthesis [PATH:ko00510]	MGAT1; alpha-1,3-mannosyl-glycoprotein beta-1,2-N-acetylglucosaminyltransferase [EC:2.4.1.101]	11	0	499559	622533	0.00220194	0	0.000136181	0.000778452	0.00220194	0.000547128	0.00385676
Metabolism	Amino acid metabolism	00280 Valine, leucine and isoleucine degradation [PATH:ko00280]	E1.2.4.4A, bkdA1; 2-oxoisovalerate dehydrogenase E1 component, alpha subunit [EC:1.2.4.4]	53	27	499559	622533	0.0106094	0.00433712	0.000146678	0.000836293	0.00627224	0.00262721	0.00991727
Metabolism	Metabolism of cofactors and vitamins	00860 Porphyrin and chlorophyll metabolism [PATH:ko00860]	hemB, ALAD; porphobilinogen synthase [EC:4.2.1.24]	1063	1540	499559	622533	0.212788	0.247376	0.000158516	0.000900296	-0.0345888	-0.0527061	-0.0164715
Metabolism	Amino acid metabolism	00330 Arginine and proline metabolism [PATH:ko00330]	E1.5.99.8; proline dehydrogenase [EC:1.5.99.8]	270	240	499559	622533	0.0540477	0.0385522	0.000164281	0.000929449	0.0154955	0.00705991	0.0239311
Metabolism	Amino acid metabolism	00250 Alanine, aspartate and glutamate metabolism [PATH:ko00250]	E2.6.1.1A, aspB; aspartate aminotransferase [EC:2.6.1.1]	270	240	499559	622533	0.0540477	0.0385522	0.000164281	0.000928259	0.0154955	0.00705991	0.0239311
Metabolism	Carbohydrate metabolism	00520 Amino sugar and nucleotide sugar metabolism [PATH:ko00520]	E5.1.3.7, wbpP; UDP-N-acetylglucosamine 4-epimerase [EC:5.1.3.7]	270	240	499559	622533	0.0540477	0.0385522	0.000164281	0.000927072	0.0154955	0.00705991	0.0239311
Metabolism	Energy metabolism	00920 Sulfur metabolism [PATH:ko00920]	aprA; adenylylsulfate reductase, subunit A [EC:1.8.99.2]	270	240	499559	622533	0.0540477	0.0385522	0.000164281	0.000925888	0.0154955	0.00705991	0.0239311
Metabolism	Carbohydrate metabolism	00040 Pentose and glucuronate interconversions [PATH:ko00040]	E1.1.1.21, AKR1; aldehyde reductase [EC:1.1.1.21]	270	240	499559	622533	0.0540477	0.0385522	0.000164281	0.000924707	0.0154955	0.00705991	0.0239311
Metabolism	Amino acid metabolism	00260 Glycine, serine and threonine metabolism [PATH:ko00260]	gpmA, PGAM; 2,3-bisphosphoglycerate-dependent phosphoglycerate mutase [EC:5.4.2.1]	517	509	499559	622533	0.103491	0.0817627	0.000182932	0.00102446	0.0217285	0.00997709	0.03348
Metabolism	Amino acid metabolism	00250 Alanine, aspartate and glutamate metabolism [PATH:ko00250]	E6.3.4.5, argG; argininosuccinate synthase [EC:6.3.4.5]	524	517	499559	622533	0.104893	0.0830478	0.000188048	0.00105045	0.0218447	0.0100116	0.0336778
Metabolism	Biosynthesis of other secondary metabolites	00401 Novobiocin biosynthesis [PATH:ko00401]	cloM; clorobiocin biosynthesis protein CloM	80	51	499559	622533	0.0160141	0.00819234	0.000205765	0.00114507	0.00782179	0.0033008	0.0123428
Metabolism	Lipid metabolism	00561 Glycerolipid metabolism [PATH:ko00561]	E2.7.1.30, glpK; glycerol kinase [EC:2.7.1.30]	0	15	499559	622533	0	0.00240951	0.000250554	0.00138558	-0.00240951	-0.00398244	-0.000836579
Metabolism	Amino acid metabolism	00350 Tyrosine metabolism [PATH:ko00350]	E2.3.1.-; [EC:2.3.1.-]	0	15	499559	622533	0	0.00240951	0.000250554	0.00138212	-0.00240951	-0.00398244	-0.000836579
Metabolism	Energy metabolism	00190 Oxidative phosphorylation [PATH:ko00190]	ndhK; NAD(P)H-quinone oxidoreductase subunit K [EC:1.6.5.3]	0	15	499559	622533	0	0.00240951	0.000250554	0.00138039	-0.00240951	-0.00398244	-0.000836579
Metabolism	Amino acid metabolism	00260 Glycine, serine and threonine metabolism [PATH:ko00260]	gcvPB; glycine dehydrogenase subunit 2 [EC:1.4.4.2]	0	15	499559	622533	0	0.00240951	0.000250554	0.00137867	-0.00240951	-0.00398244	-0.000836579
Metabolism	Carbohydrate metabolism	00051 Fructose and mannose metabolism [PATH:ko00051]	E1.1.1.271, fcl; GDP-L-fucose synthase [EC:1.1.1.271]	0	15	499559	622533	0	0.00240951	0.000250554	0.00137695	-0.00240951	-0.00398244	-0.000836579
Metabolism	Glycan biosynthesis and metabolism	00563 Glycosylphosphatidylinositol(GPI)-anchor biosynthesis [PATH:ko00563]	PIGO; phosphatidylinositol glycan, class O	0	15	499559	622533	0	0.00240951	0.000250554	0.00137013	-0.00240951	-0.00398244	-0.000836579
Metabolism	Carbohydrate metabolism	00630 Glyoxylate and dicarboxylate metabolism [PATH:ko00630]	gyaR; glyoxylate reductase [EC:1.1.1.26]	364	344	499559	622533	0.0728643	0.0552581	0.000271883	0.00147943	0.0176062	0.0077621	0.0274502
Metabolism	Carbohydrate metabolism	00500 Starch and sucrose metabolism [PATH:ko00500]	E3.2.1.28, treA, treF; alpha,alpha-trehalase [EC:3.2.1.28]	364	344	499559	622533	0.0728643	0.0552581	0.000271883	0.00147761	0.0176062	0.0077621	0.0274502
Metabolism	Carbohydrate metabolism	00040 Pentose and glucuronate interconversions [PATH:ko00040]	uxaA; altronate hydrolase [EC:4.2.1.7]	364	344	499559	622533	0.0728643	0.0552581	0.000271883	0.00147579	0.0176062	0.0077621	0.0274502
Metabolism	Carbohydrate metabolism	00010 Glycolysis / Gluconeogenesis [PATH:ko00010]	TPI, tpiA; triosephosphate isomerase (TIM) [EC:5.3.1.1]	364	344	499559	622533	0.0728643	0.0552581	0.000271883	0.00147398	0.0176062	0.0077621	0.0274502
Metabolism	Glycan biosynthesis and metabolism	00510 N-Glycan biosynthesis [PATH:ko00510]	ALG1; beta-1,4-mannosyltransferase [EC:2.4.1.142]	55	30	499559	622533	0.0110097	0.00481902	0.000283057	0.00153268	0.00619069	0.00245498	0.0099264
Metabolism	Energy metabolism	00720 Carbon fixation pathways in prokaryotes [PATH:ko00720]	K14469; acrylyl-CoA reductase (NADPH) / 3-hydroxypropionyl-CoA dehydratase / 3-hydroxypropionyl-CoA synthetase [EC:1.3.1.84 4.2.1.116 6.2.1.36]	109	79	499559	622533	0.0218192	0.0126901	0.000287937	0.00155719	0.00912915	0.00381529	0.014443
Metabolism	Glycan biosynthesis and metabolism	00511 Other glycan degradation [PATH:ko00511]	E3.2.1.96; mannosyl-glycoprotein endo-beta-N-acetylglucosaminidase [EC:3.2.1.96]	10	0	499559	622533	0.00200177	0	0.000305887	0.00164219	0.00200177	0.000407506	0.00359603
Metabolism	Energy metabolism	00196 Photosynthesis - antenna proteins [PATH:ko00196]	cpeU, mpeU; bilin biosynthesis protein	10	0	499559	622533	0.00200177	0	0.000305887	0.0016382	0.00200177	0.000407506	0.00359603
Metabolism	Amino acid metabolism	00360 Phenylalanine metabolism [PATH:ko00360]	dadA; D-amino-acid dehydrogenase [EC:1.4.99.1]	10	0	499559	622533	0.00200177	0	0.000305887	0.00163622	0.00200177	0.000407506	0.00359603
Metabolism	Amino acid metabolism	00290 Valine, leucine and isoleucine biosynthesis [PATH:ko00290]	ilvC; ketol-acid reductoisomerase [EC:1.1.1.86]	117	219	499559	622533	0.0234207	0.0351789	0.000371313	0.00196947	-0.0117582	-0.018413	-0.00510337
Metabolism	Energy metabolism	00910 Nitrogen metabolism [PATH:ko00910]	amoB; ammonia monooxygenase subunit B	470	463	499559	622533	0.094083	0.0743736	0.000376884	0.00199423	0.0197094	0.00848668	0.0309322
Metabolism	Amino acid metabolism	00300 Lysine biosynthesis [PATH:ko00300]	LYS4; homoaconitate hydratase [EC:4.2.1.36]	146	262	499559	622533	0.0292258	0.0420861	0.000410449	0.00216924	-0.0128603	-0.0201728	-0.00554786
Metabolism	Carbohydrate metabolism	00020 Citrate cycle (TCA cycle) [PATH:ko00020]	MDH1; malate dehydrogenase [EC:1.1.1.37]	146	262	499559	622533	0.0292258	0.0420861	0.000410449	0.00216664	-0.0128603	-0.0201728	-0.00554786
Metabolism	Carbohydrate metabolism	00051 Fructose and mannose metabolism [PATH:ko00051]	KHK; ketohexokinase [EC:2.7.1.3]	146	262	499559	622533	0.0292258	0.0420861	0.000410449	0.00216405	-0.0128603	-0.0201728	-0.00554786
Metabolism	Amino acid metabolism	00260 Glycine, serine and threonine metabolism [PATH:ko00260]	betB, gbsA; betaine-aldehyde dehydrogenase [EC:1.2.1.8]	146	262	499559	622533	0.0292258	0.0420861	0.000410449	0.00216147	-0.0128603	-0.0201728	-0.00554786
Metabolism	Amino acid metabolism	00310 Lysine degradation [PATH:ko00310]	dat; D-alanine transaminase [EC:2.6.1.21]	146	262	499559	622533	0.0292258	0.0420861	0.000410449	0.0021589	-0.0128603	-0.0201728	-0.00554786
Metabolism	Amino acid metabolism	00380 Tryptophan metabolism [PATH:ko00380]	dmpC; aminomuconate-semialdehyde dehydrogenase [EC:1.2.1.32]	1758	1950	499559	622533	0.35191	0.313236	0.000424065	0.0022252	0.038674	0.0168183	0.0605296
Metabolism	Metabolism of terpenoids and polyketides	00904 Diterpenoid biosynthesis [PATH:ko00904]	E1.14.11.15; gibberellin 3-beta-dioxygenase [EC:1.14.11.15]	117	218	499559	622533	0.0234207	0.0350182	0.000439774	0.00229671	-0.0115976	-0.0182445	-0.0049506
Metabolism	Carbohydrate metabolism	00520 Amino sugar and nucleotide sugar metabolism [PATH:ko00520]	murA; UDP-N-acetylglucosamine 1-carboxyvinyltransferase [EC:2.5.1.7]	117	218	499559	622533	0.0234207	0.0350182	0.000439774	0.002294	-0.0115976	-0.0182445	-0.0049506
Metabolism	Energy metabolism	00190 Oxidative phosphorylation [PATH:ko00190]	MQCRC, qcrC, bfcC, petD; menaquinol-cytochrome c reductase cytochrome b/c subunit	117	218	499559	622533	0.0234207	0.0350182	0.000439774	0.00229129	-0.0115976	-0.0182445	-0.0049506
Metabolism	Energy metabolism	00190 Oxidative phosphorylation [PATH:ko00190]	nuoB; NADH-quinone oxidoreductase subunit B [EC:1.6.5.3]	383	369	499559	622533	0.0766676	0.059274	0.000482881	0.00249819	0.0173937	0.00726948	0.0275178
Metabolism	Lipid metabolism	00561 Glycerolipid metabolism [PATH:ko00561]	LPAAT, AGPAT1, AGPAT2; lysophosphatidate acyltransferase [EC:2.3.1.51]	0	14	499559	622533	0	0.00224888	0.000483389	0.00249789	-0.00224888	-0.00378046	-0.00071729
Metabolism	Amino acid metabolism	00280 Valine, leucine and isoleucine degradation [PATH:ko00280]	acdH; short/branched chain acyl-CoA dehydrogenase [EC:1.3.99.12]	0	14	499559	622533	0	0.00224888	0.000483389	0.00249205	-0.00224888	-0.00378046	-0.00071729
Metabolism	Glycan biosynthesis and metabolism	00563 Glycosylphosphatidylinositol(GPI)-anchor biosynthesis [PATH:ko00563]	PIGX; phosphatidylinositol glycan, class X	0	14	499559	622533	0	0.00224888	0.000483389	0.00248914	-0.00224888	-0.00378046	-0.00071729
Metabolism	Metabolism of cofactors and vitamins	00130 Ubiquinone and other terpenoid-quinone biosynthesis [PATH:ko00130]	COQ3; hexaprenyldihydroxybenzoate methyltransferase [EC:2.1.1.114]	0	14	499559	622533	0	0.00224888	0.000483389	0.00248624	-0.00224888	-0.00378046	-0.00071729
Metabolism	Amino acid metabolism	00300 Lysine biosynthesis [PATH:ko00300]	nifV; homocitrate synthase NifV [EC:2.3.3.14]	0	14	499559	622533	0	0.00224888	0.000483389	0.00246043	-0.00224888	-0.00378046	-0.00071729
Metabolism	Lipid metabolism	01040 Biosynthesis of unsaturated fatty acids [PATH:ko01040]	yciA; acyl-CoA thioesterase YciA [EC:3.1.2.-]	109	81	499559	622533	0.0218192	0.0130114	0.000507013	0.00256588	0.00880789	0.00347408	0.0141417
Metabolism	Amino acid metabolism	00330 Arginine and proline metabolism [PATH:ko00330]	E1.5.1.2, proC; pyrroline-5-carboxylate reductase [EC:1.5.1.2]	171	143	499559	622533	0.0342302	0.0229707	0.000514036	0.00258954	0.0112595	0.00454321	0.0179758
Metabolism	Amino acid metabolism	00330 Arginine and proline metabolism [PATH:ko00330]	E2.6.1.13, rocD; ornithine--oxo-acid transaminase [EC:2.6.1.13]	162	134	499559	622533	0.0324286	0.021525	0.000535423	0.00269421	0.0109036	0.00436878	0.0174385
Metabolism	Amino acid metabolism	00260 Glycine, serine and threonine metabolism [PATH:ko00260]	ALDH7A1; aldehyde dehydrogenase family 7 member A1 [EC:1.2.1.31 1.2.1.8 1.2.1.3]	118	218	499559	622533	0.0236208	0.0350182	0.000566309	0.00283669	-0.0113974	-0.0180566	-0.00473821
Metabolism	Energy metabolism	00196 Photosynthesis - antenna proteins [PATH:ko00196]	LHCA5; light-harvesting complex I chlorophyll a/b binding protein 5	28	74	499559	622533	0.00560494	0.0118869	0.000566361	0.00283052	-0.00628198	-0.0100479	-0.00251606
Metabolism	Lipid metabolism	00071 Fatty acid metabolism [PATH:ko00071]	MFP2; enoyl-CoA hydratase/3-hydroxyacyl-CoA dehydrogenase [EC:4.2.1.17 1.1.1.35 1.1.1.211]	188	161	499559	622533	0.0376332	0.0258621	0.000566958	0.0028271	0.0117711	0.00471808	0.0188241
Metabolism	Metabolism of terpenoids and polyketides	00906 Carotenoid biosynthesis [PATH:ko00906]	crtF; demethylspheroidene O-methyltransferase [EC:2.1.1.210]	479	478	499559	622533	0.0958846	0.0767831	0.000668879	0.00331659	0.0191015	0.00774764	0.0304553
Metabolism	Lipid metabolism	00561 Glycerolipid metabolism [PATH:ko00561]	MGLL; acylglycerol lipase [EC:3.1.1.23]	9	0	499559	622533	0.00180159	0	0.00068708	0.0033992	0.00180159	0.000270995	0.00333218
Metabolism	Metabolism of cofactors and vitamins	00730 Thiamine metabolism [PATH:ko00730]	E2.7.6.2, THI80; thiamine pyrophosphokinase [EC:2.7.6.2]	288	463	499559	622533	0.0576508	0.0743736	0.000706213	0.00348604	-0.0167227	-0.0265719	-0.00687357
Metabolism	Glycan biosynthesis and metabolism	00510 N-Glycan biosynthesis [PATH:ko00510]	B4GALT3; beta-1,4-galactosyltransferase 3 [EC:2.4.1.90 2.4.1.38 2.4.1.-]	28	73	499559	622533	0.00560494	0.0117263	0.000748711	0.00367118	-0.00612134	-0.0098727	-0.00236998
Metabolism	Lipid metabolism	00561 Glycerolipid metabolism [PATH:ko00561]	DGAT2; diacylglycerol O-acyltransferase 2 [EC:2.3.1.20 2.3.1.75]	344	330	499559	622533	0.0688607	0.0530092	0.000790786	0.00385607	0.0158515	0.00624543	0.0254576
Metabolism	Lipid metabolism	00565 Ether lipid metabolism [PATH:ko00565]	PAFAH; platelet-activating factor acetylhydrolase [EC:3.1.1.47]	229	206	499559	622533	0.0458404	0.0330906	0.000811231	0.00395139	0.0127498	0.00493659	0.020563
Metabolism	Energy metabolism	00195 Photosynthesis [PATH:ko00195]	psbU; photosystem II PsbU protein	229	206	499559	622533	0.0458404	0.0330906	0.000811231	0.00394704	0.0127498	0.00493659	0.020563
Metabolism	Metabolism of cofactors and vitamins	00770 Pantothenate and CoA biosynthesis [PATH:ko00770]	PPCS, coaB; phosphopantothenate-cysteine ligase [EC:6.3.2.5]	0	12	499559	622533	0	0.00192761	0.000910955	0.00437437	-0.00192761	-0.00337181	-0.000483404
Metabolism	Amino acid metabolism	00270 Cysteine and methionine metabolism [PATH:ko00270]	mtnW; 2,3-diketo-5-methylthiopentyl-1-phosphate enolase [EC:5.3.2.5]	0	12	499559	622533	0	0.00192761	0.000910955	0.00436961	-0.00192761	-0.00337181	-0.000483404
Metabolism	Energy metabolism	00196 Photosynthesis - antenna proteins [PATH:ko00196]	cpeY; bilin biosynthesis protein	0	12	499559	622533	0	0.00192761	0.000910955	0.00434599	-0.00192761	-0.00337181	-0.000483404
Metabolism	Glycan biosynthesis and metabolism	00563 Glycosylphosphatidylinositol(GPI)-anchor biosynthesis [PATH:ko00563]	PGAP1; glycosylphosphatidylinositol deacylase [EC:3.-.-.-]	0	12	499559	622533	0	0.00192761	0.000910955	0.00431799	-0.00192761	-0.00337181	-0.000483404
Metabolism	Lipid metabolism	00071 Fatty acid metabolism [PATH:ko00071]	ysiB, fadB; enoyl-CoA hydratase [EC:4.2.1.17]	0	12	499559	622533	0	0.00192761	0.000910955	0.00431335	-0.00192761	-0.00337181	-0.000483404
Metabolism	Nucleotide metabolism	00230 Purine metabolism [PATH:ko00230]	PDE6N; cGMP-specific 3',5'-cyclic phosphodiesterase, invertebrate [EC:3.1.4.35]	0	12	499559	622533	0	0.00192761	0.000910955	0.00429951	-0.00192761	-0.00337181	-0.000483404
Metabolism	Metabolism of cofactors and vitamins	00860 Porphyrin and chlorophyll metabolism [PATH:ko00860]	bchV; 3-vinyl bacteriochlorophyllide hydratase [EC:4.2.1.-]	0	12	499559	622533	0	0.00192761	0.000910955	0.00428576	-0.00192761	-0.00337181	-0.000483404
Metabolism	Energy metabolism	00190 Oxidative phosphorylation [PATH:ko00190]	hoxE; bidirectional [NiFe] hydrogenase diaphorase subunit [EC:1.6.5.3]	0	12	499559	622533	0	0.00192761	0.000910955	0.0042721	-0.00192761	-0.00337181	-0.000483404
Metabolism	Carbohydrate metabolism	00053 Ascorbate and aldarate metabolism [PATH:ko00053]	ulaD, sgaH; 3-dehydro-L-gulonate-6-phosphate decarboxylase [EC:4.1.1.85]	299	282	499559	622533	0.0598528	0.0452988	0.000917026	0.004296	0.014554	0.00560172	0.0235063
Metabolism	Glycan biosynthesis and metabolism	00604 Glycosphingolipid biosynthesis - ganglio series [PATH:ko00604]	SIAT9; lactosylceramide alpha-2,3-sialyltransferase (sialyltransferase 9) [EC:2.4.99.9]	0	13	499559	622533	0	0.00208824	0.000936016	0.00437568	-0.00208824	-0.00357698	-0.000599506
Metabolism	Metabolism of cofactors and vitamins	00730 Thiamine metabolism [PATH:ko00730]	thiH; thiamine biosynthesis ThiH	0	13	499559	622533	0	0.00208824	0.000936016	0.00436182	-0.00208824	-0.00357698	-0.000599506
Metabolism	Glycan biosynthesis and metabolism	00511 Other glycan degradation [PATH:ko00511]	FUCA; alpha-L-fucosidase [EC:3.2.1.51]	0	13	499559	622533	0	0.00208824	0.000936016	0.00433436	-0.00208824	-0.00357698	-0.000599506
Metabolism	Glycan biosynthesis and metabolism	00563 Glycosylphosphatidylinositol(GPI)-anchor biosynthesis [PATH:ko00563]	PIGU; phosphatidylinositol glycan, class U	0	13	499559	622533	0	0.00208824	0.000936016	0.00430275	-0.00208824	-0.00357698	-0.000599506
Metabolism	Amino acid metabolism	00310 Lysine degradation [PATH:ko00310]	E1.14.11.1; gamma-butyrobetaine dioxygenase [EC:1.14.11.1]	123	222	499559	622533	0.0246217	0.0356608	0.000998801	0.00456285	-0.011039	-0.01779	-0.00428811
Metabolism	Energy metabolism	00196 Photosynthesis - antenna proteins [PATH:ko00196]	cpcF; phycocyanobilin lyase beta subunit	286	457	499559	622533	0.0572505	0.0734098	0.00100622	0.00458726	-0.0161593	-0.0259608	-0.0063577
Metabolism	Xenobiotics biodegradation and metabolism	00627 Aminobenzoate degradation [PATH:ko00627]	vanB; vanillate monooxygenase [EC:1.14.13.82]	286	457	499559	622533	0.0572505	0.0734098	0.00100622	0.0045778	-0.0161593	-0.0259608	-0.0063577
Metabolism	Amino acid metabolism	00280 Valine, leucine and isoleucine degradation [PATH:ko00280]	HADHA; enoyl-CoA hydratase / long-chain 3-hydroxyacyl-CoA dehydrogenase [EC:4.2.1.17 1.1.1.211]	286	457	499559	622533	0.0572505	0.0734098	0.00100622	0.00457309	-0.0161593	-0.0259608	-0.0063577
Metabolism	Metabolism of cofactors and vitamins	00130 Ubiquinone and other terpenoid-quinone biosynthesis [PATH:ko00130]	HPT, TPT; homogenitisate phytyltransferase	174	297	499559	622533	0.0348307	0.0477083	0.00100889	0.00457109	-0.0128776	-0.0207278	-0.00502736
Metabolism	Metabolism of cofactors and vitamins	00860 Porphyrin and chlorophyll metabolism [PATH:ko00860]	bchY; chlorophyllide reductase subunit Y	847	901	499559	622533	0.16955	0.144731	0.00103401	0.00467051	0.0248183	0.00965463	0.0399819
Metabolism	Xenobiotics biodegradation and metabolism	00362 Benzoate degradation [PATH:ko00362]	ligI; 2-pyrone-4,6-dicarboxylate lactonase [EC:3.1.1.57]	847	901	499559	622533	0.16955	0.144731	0.00103401	0.00466097	0.0248183	0.00965463	0.0399819
Metabolism	Lipid metabolism	00592 alpha-Linolenic acid metabolism [PATH:ko00592]	E5.3.99.6, aoc; allene oxide cyclase [EC:5.3.99.6]	847	901	499559	622533	0.16955	0.144731	0.00103401	0.00465621	0.0248183	0.00965463	0.0399819
Metabolism	Nucleotide metabolism	00230 Purine metabolism [PATH:ko00230]	E2.7.1.20, ADK; adenosine kinase [EC:2.7.1.20]	318	304	499559	622533	0.0636561	0.0488328	0.00109804	0.00493445	0.0148234	0.00557953	0.0240673
Metabolism	Lipid metabolism	00564 Glycerophospholipid metabolism [PATH:ko00564]	E2.7.8.5, pgsA, PGS1; CDP-diacylglycerol--glycerol-3-phosphate 3-phosphatidyltransferase [EC:2.7.8.5]	142	249	499559	622533	0.0284251	0.0399979	0.00119371	0.00535894	-0.0115728	-0.0187472	-0.00439841
Metabolism	Carbohydrate metabolism	00053 Ascorbate and aldarate metabolism [PATH:ko00053]	K13873, araA; L-arabinose 1- dehydrogenase [EC:1.1.1.46]	84	60	499559	622533	0.0168148	0.00963804	0.00119867	0.00537027	0.00717679	0.0024787	0.0118749
Metabolism	Amino acid metabolism	00360 Phenylalanine metabolism [PATH:ko00360]	feaB; phenylacetaldehyde dehydrogenase [EC:1.2.1.39]	187	164	499559	622533	0.037433	0.026344	0.00121594	0.0054311	0.011089	0.00402531	0.0181528
Metabolism	Carbohydrate metabolism	00562 Inositol phosphate metabolism [PATH:ko00562]	E3.1.3.8; 3-phytase [EC:3.1.3.8]	187	164	499559	622533	0.037433	0.026344	0.00121594	0.00542561	0.011089	0.00402531	0.0181528
Metabolism	Carbohydrate metabolism	00051 Fructose and mannose metabolism [PATH:ko00051]	GMPP; mannose-1-phosphate guanylyltransferase [EC:2.7.7.13]	147	123	499559	622533	0.029426	0.019758	0.00133877	0.00594963	0.00966796	0.00341432	0.0159216
Metabolism	Glycan biosynthesis and metabolism	00563 Glycosylphosphatidylinositol(GPI)-anchor biosynthesis [PATH:ko00563]	E3.1.4.50; glycosylphosphatidylinositol phospholipase D [EC:3.1.4.50]	46	101	499559	622533	0.00920812	0.016224	0.00140243	0.0062138	-0.00701592	-0.0115035	-0.00252834
Metabolism	Metabolism of terpenoids and polyketides	00904 Diterpenoid biosynthesis [PATH:ko00904]	KSL5; ent-pimara-8(14),15-diene synthase [EC:4.2.3.30]	46	101	499559	622533	0.00920812	0.016224	0.00140243	0.00619514	-0.00701592	-0.0115035	-0.00252834
Metabolism	Amino acid metabolism	00250 Alanine, aspartate and glutamate metabolism [PATH:ko00250]	E1.5.1.12; 1-pyrroline-5-carboxylate dehydrogenase [EC:1.5.1.12]	53	32	499559	622533	0.0106094	0.00514029	0.00142004	0.00625414	0.00546907	0.0017496	0.00918854
Metabolism	Carbohydrate metabolism	00650 Butanoate metabolism [PATH:ko00650]	E1.1.99.2; 2-hydroxyglutarate dehydrogenase [EC:1.1.99.2]	8	0	499559	622533	0.00160141	0	0.00154331	0.00674988	0.00160141	0.000138132	0.00306469
Metabolism	Carbohydrate metabolism	00052 Galactose metabolism [PATH:ko00052]	LCT; lactase-phlorizin hydrolase [EC:3.2.1.108 3.2.1.62]	8	0	499559	622533	0.00160141	0	0.00154331	0.00672987	0.00160141	0.000138132	0.00306469
Metabolism	Energy metabolism	00920 Sulfur metabolism [PATH:ko00920]	cysI; sulfite reductase (NADPH) hemoprotein beta-component [EC:1.8.1.2]	8	0	499559	622533	0.00160141	0	0.00154331	0.00670998	0.00160141	0.000138132	0.00306469
Metabolism	Glycan biosynthesis and metabolism	00532 Glycosaminoglycan biosynthesis - chondroitin sulfate / dermatan sulfate [PATH:ko00532]	CHSY; chondroitin sulfate synthase [EC:2.4.1.175 2.4.1.226]	69	137	499559	622533	0.0138122	0.0220069	0.00161821	0.00702179	-0.00819468	-0.0134673	-0.00292211
Metabolism	Lipid metabolism	00564 Glycerophospholipid metabolism [PATH:ko00564]	PEMT; phosphatidylethanolamine N-methyltransferase [EC:2.1.1.17]	0	11	499559	622533	0	0.00176697	0.00166888	0.00721327	-0.00176697	-0.00316475	-0.0003692
Metabolism	Carbohydrate metabolism	00053 Ascorbate and aldarate metabolism [PATH:ko00053]	ulaG; L-ascorbate 6-phosphate lactonase [EC:3.1.1.-]	0	11	499559	622533	0	0.00176697	0.00166888	0.00719917	-0.00176697	-0.00316475	-0.0003692
Metabolism	Nucleotide metabolism	00230 Purine metabolism [PATH:ko00230]	rdgB; dITP/XTP pyrophosphatase [EC:3.6.1.19]	0	11	499559	622533	0	0.00176697	0.00166888	0.00715024	-0.00176697	-0.00316475	-0.0003692
Metabolism	Amino acid metabolism	00300 Lysine biosynthesis [PATH:ko00300]	dapC; N-succinyldiaminopimelate aminotransferase [EC:2.6.1.17]	474	481	499559	622533	0.0948837	0.077265	0.0016941	0.00719543	0.0176187	0.0062863	0.0289511
Metabolism	Carbohydrate metabolism	00030 Pentose phosphate pathway [PATH:ko00030]	hps-phi; 3-hexulose-6-phosphate synthase / 6-phospho-3-hexuloisomerase [EC:4.1.2.43 5.3.1.27]	32	15	499559	622533	0.00640565	0.00240951	0.0017339	0.00731521	0.00399614	0.00111031	0.00688197
Metabolism	Energy metabolism	00196 Photosynthesis - antenna proteins [PATH:ko00196]	pecA; phycoerythrocyanin alpha chain	58	37	499559	622533	0.0116102	0.00594346	0.00175237	0.00737902	0.00566678	0.00176436	0.0095692
Metabolism	Energy metabolism	00195 Photosynthesis [PATH:ko00195]	psbI; photosystem II PsbI protein	58	37	499559	622533	0.0116102	0.00594346	0.00175237	0.00736496	0.00566678	0.00176436	0.0095692
Metabolism	Metabolism of terpenoids and polyketides	00909 Sesquiterpenoid and triterpenoid biosynthesis [PATH:ko00909]	ARI1; aristolochene synthase [EC:4.2.3.9]	342	334	499559	622533	0.0684604	0.0536518	0.00175719	0.00737817	0.0148086	0.00519775	0.0244195
Metabolism	Carbohydrate metabolism	00010 Glycolysis / Gluconeogenesis [PATH:ko00010]	DLAT, aceF, pdhC; pyruvate dehydrogenase E2 component (dihydrolipoamide acetyltransferase) [EC:2.3.1.12]	63	127	499559	622533	0.0126111	0.0204005	0.00181962	0.00761858	-0.0077894	-0.0128634	-0.0027154
Metabolism	Amino acid metabolism	00250 Alanine, aspartate and glutamate metabolism [PATH:ko00250]	E3.5.1.15, ASPA; aspartoacylase [EC:3.5.1.15]	19	53	499559	622533	0.00380335	0.0085136	0.00189882	0.00791264	-0.00471025	-0.00792349	-0.00149701
Metabolism	Glycan biosynthesis and metabolism	00510 N-Glycan biosynthesis [PATH:ko00510]	MAN2; alpha-mannosidase II [EC:3.2.1.114]	89	67	499559	622533	0.0178157	0.0107625	0.00223797	0.00921285	0.00705323	0.0021899	0.0119166
Metabolism	Carbohydrate metabolism	00500 Starch and sucrose metabolism [PATH:ko00500]	E3.2.1.2; beta-amylase [EC:3.2.1.2]	14	3	499559	622533	0.00280247	0.000481902	0.00229726	0.00944811	0.00232057	0.000400993	0.00424015
Metabolism	Energy metabolism	00196 Photosynthesis - antenna proteins [PATH:ko00196]	LHCA1; light-harvesting complex I chlorophyll a/b binding protein 1	80	152	499559	622533	0.0160141	0.0244164	0.0023406	0.00960842	-0.00840225	-0.013988	-0.00281652
Metabolism	Metabolism of terpenoids and polyketides	00900 Terpenoid backbone biosynthesis [PATH:ko00900]	dxr; 1-deoxy-D-xylulose-5-phosphate reductoisomerase [EC:1.1.1.267]	392	392	499559	622533	0.0784692	0.0629685	0.00234068	0.0095909	0.0155007	0.00519094	0.0258104
Metabolism	Nucleotide metabolism	00240 Pyrimidine metabolism [PATH:ko00240]	E3.6.1.23, dut; dUTP pyrophosphatase [EC:3.6.1.23]	108	86	499559	622533	0.0216191	0.0138145	0.00236146	0.0096671	0.00780454	0.00243656	0.0131725
Metabolism	Metabolism of cofactors and vitamins	00670 One carbon pool by folate [PATH:ko00670]	E2.1.1.45, thyA; thymidylate synthase [EC:2.1.1.45]	36	19	499559	622533	0.00720636	0.00305205	0.00251142	0.0102619	0.00415431	0.00107596	0.00723266
Metabolism	Metabolism of cofactors and vitamins	00790 Folate biosynthesis [PATH:ko00790]	pabBC; para-aminobenzoate synthetase / 4-amino-4-deoxychorismate lyase [EC:2.6.1.85 4.1.3.38]	36	19	499559	622533	0.00720636	0.00305205	0.00251142	0.0102524	0.00415431	0.00107596	0.00723266
Metabolism	Glycan biosynthesis and metabolism	00510 N-Glycan biosynthesis [PATH:ko00510]	ALG7; UDP-N-acetylglucosamine--dolichyl-phosphate N-acetylglucosaminephosphotransferase [EC:2.7.8.15]	74	53	499559	622533	0.0148131	0.0085136	0.00255636	0.0104166	0.00629946	0.00186639	0.0107325
Metabolism	Carbohydrate metabolism	00020 Citrate cycle (TCA cycle) [PATH:ko00020]	IDH3; isocitrate dehydrogenase (NAD+) [EC:1.1.1.41]	415	419	499559	622533	0.0830733	0.0673057	0.00267926	0.0108772	0.0157676	0.00515087	0.0263843
Metabolism	Amino acid metabolism	00310 Lysine degradation [PATH:ko00310]	SETD7; histone-lysine N-methyltransferase SETD7 [EC:2.1.1.43]	56	114	499559	622533	0.0112099	0.0183123	0.00270204	0.0109597	-0.0071024	-0.0119188	-0.00228596
Metabolism	Metabolism of cofactors and vitamins	00860 Porphyrin and chlorophyll metabolism [PATH:ko00860]	chlL; light-independent protochlorophyllide reductase subunit L [EC:1.3.7.7]	56	114	499559	622533	0.0112099	0.0183123	0.00270204	0.0109496	-0.0071024	-0.0119188	-0.00228596
Metabolism	Metabolism of terpenoids and polyketides	00281 Geraniol degradation [PATH:ko00281]	atuF; geranyl-CoA carboxylase alpha subunit [EC:6.4.1.5]	51	106	499559	622533	0.010209	0.0170272	0.00274079	0.0110761	-0.00681821	-0.011456	-0.00218037
Metabolism	Nucleotide metabolism	00240 Pyrimidine metabolism [PATH:ko00240]	comEB; dCMP deaminase [EC:3.5.4.12]	175	156	499559	622533	0.0350309	0.0250589	0.00278551	0.0112465	0.00997198	0.00310783	0.0168361
Metabolism	Metabolism of terpenoids and polyketides	00909 Sesquiterpenoid and triterpenoid biosynthesis [PATH:ko00909]	cyc2; germacradienol/geosmin synthase [EC:4.2.3.22 4.2.3.75 4.1.99.16]	83	62	499559	622533	0.0166147	0.00995931	0.00281738	0.0113648	0.00665534	0.00195215	0.0113585
Metabolism	Metabolism of terpenoids and polyketides	01053 Biosynthesis of siderophore group nonribosomal peptides [PATH:ko01053]	pchE; dihydroaeruginoic acid synthetase	0	10	499559	622533	0	0.00160634	0.00306853	0.0122769	-0.00160634	-0.00295552	-0.000257159
Metabolism	Amino acid metabolism	00250 Alanine, aspartate and glutamate metabolism [PATH:ko00250]	alaA; alanine-synthesizing transaminase [EC:2.6.1.66 2.6.1.2]	0	10	499559	622533	0	0.00160634	0.00306853	0.0122547	-0.00160634	-0.00295552	-0.000257159
Metabolism	Metabolism of cofactors and vitamins	00730 Thiamine metabolism [PATH:ko00730]	thiG; thiamine biosynthesis ThiG	0	10	499559	622533	0	0.00160634	0.00306853	0.0122326	-0.00160634	-0.00295552	-0.000257159
Metabolism	Biosynthesis of other secondary metabolites	00311 Penicillin and cephalosporin biosynthesis [PATH:ko00311]	cmcH; hydroxymethyl cephem carbamoyltransferase [EC:2.1.3.7]	101	182	499559	622533	0.0202178	0.0292354	0.00310928	0.0122511	-0.00901757	-0.0151659	-0.00286926
Metabolism	Amino acid metabolism	00330 Arginine and proline metabolism [PATH:ko00330]	E2.3.1.57, speG; diamine N-acetyltransferase [EC:2.3.1.57]	101	182	499559	622533	0.0202178	0.0292354	0.00310928	0.0122402	-0.00901757	-0.0151659	-0.00286926
Metabolism	Metabolism of terpenoids and polyketides	01053 Biosynthesis of siderophore group nonribosomal peptides [PATH:ko01053]	pchD; pyochelin biosynthesis protein PchD	7	0	499559	622533	0.00140124	0	0.00346656	0.0135981	0.00140124	9.62426e-06	0.00279285
Metabolism	Carbohydrate metabolism	00630 Glyoxylate and dicarboxylate metabolism [PATH:ko00630]	E5.3.1.22, gip; hydroxypyruvate isomerase [EC:5.3.1.22]	7	0	499559	622533	0.00140124	0	0.00346656	0.0135861	0.00140124	9.62426e-06	0.00279285
Metabolism	Lipid metabolism	00600 Sphingolipid metabolism [PATH:ko00600]	E2.7.1.138, CERK; ceramide kinase [EC:2.7.1.138]	7	0	499559	622533	0.00140124	0	0.00346656	0.0135141	0.00140124	9.62426e-06	0.00279285
Metabolism	Carbohydrate metabolism	00052 Galactose metabolism [PATH:ko00052]	GANC; neutral alpha-glucosidase C [EC:3.2.1.20]	57	38	499559	622533	0.0114101	0.00610409	0.00347203	0.0135235	0.00530597	0.00141128	0.00920066
Metabolism	Amino acid metabolism	00360 Phenylalanine metabolism [PATH:ko00360]	phhA, PAH; phenylalanine-4-hydroxylase [EC:1.14.16.1]	57	38	499559	622533	0.0114101	0.00610409	0.00347203	0.0135115	0.00530597	0.00141128	0.00920066
Metabolism	Xenobiotics biodegradation and metabolism	00930 Caprolactam degradation [PATH:ko00930]	DCAA; acyl-CoA dehydrogenase [EC:1.3.99.-]	32	74	499559	622533	0.00640565	0.0118869	0.00347733	0.0135202	-0.00548127	-0.00933623	-0.00162631
Metabolism	Lipid metabolism	00564 Glycerophospholipid metabolism [PATH:ko00564]	PLA2G, SPLA2; secretory phospholipase A2 [EC:3.1.1.4]	59	40	499559	622533	0.0118104	0.00642536	0.00365186	0.0140871	0.00538505	0.00141962	0.00935049
Metabolism	Metabolism of cofactors and vitamins	00750 Vitamin B6 metabolism [PATH:ko00750]	PDXP; pyridoxal phosphatase [EC:3.1.3.74]	295	457	499559	622533	0.0590521	0.0734098	0.0037551	0.0144727	-0.0143577	-0.0242322	-0.00448316
Metabolism	Energy metabolism	00920 Sulfur metabolism [PATH:ko00920]	E3.1.3.7, cysQ, MET22, BPNT1; 3'(2'), 5'-bisphosphate nucleotidase [EC:3.1.3.7]	138	119	499559	622533	0.0276244	0.0191155	0.00389875	0.0149871	0.00850891	0.00240817	0.0146097
Metabolism	Glycan biosynthesis and metabolism	00550 Peptidoglycan biosynthesis [PATH:ko00550]	pbp; penicillin-binding protein	41	24	499559	622533	0.00820724	0.00385522	0.00399459	0.0153421	0.00435202	0.00105065	0.0076534
Metabolism	Energy metabolism	00680 Methane metabolism [PATH:ko00680]	mvhA, vhuA, vhcA; F420-non-reducing hydrogenase subunit A [EC:1.12.99.-]	65	46	499559	622533	0.0130115	0.00738917	0.00410854	0.0157661	0.00562231	0.00145252	0.0097921
Metabolism	Xenobiotics biodegradation and metabolism	00622 Xylene degradation [PATH:ko00622]	cymAa; p-cymene monooxygenase [EC:1.14.13.-]	130	111	499559	622533	0.026023	0.0178304	0.00414125	0.015864	0.00819257	0.00227066	0.0141145
Metabolism	Carbohydrate metabolism	00630 Glyoxylate and dicarboxylate metabolism [PATH:ko00630]	E1.2.1.2B2; formate dehydrogenase, beta subunit [EC:1.2.1.2]	23	58	499559	622533	0.00460406	0.00931678	0.00414247	0.0158549	-0.00471271	-0.00811405	-0.00131138
Metabolism	Energy metabolism	00680 Methane metabolism [PATH:ko00680]	echB; ech hydrogenase subunit B	115	96	499559	622533	0.0230203	0.0154209	0.00455081	0.0172829	0.00759943	0.00202932	0.0131695
Metabolism	Xenobiotics biodegradation and metabolism	00362 Benzoate degradation [PATH:ko00362]	cmtC, dhbA; 2,3-dihydroxy-p-cumate/2,3-dihydroxybenzoate 3,4-dioxygenase [EC:1.13.11.- 1.13.11.14]	36	20	499559	622533	0.00720636	0.00321268	0.00456174	0.0173095	0.00399367	0.000897195	0.00709015
Metabolism	Nucleotide metabolism	00240 Pyrimidine metabolism [PATH:ko00240]	E2.4.2.3, udp; uridine phosphorylase [EC:2.4.2.3]	188	173	499559	622533	0.0376332	0.0277897	0.00470681	0.0178293	0.0098435	0.00270233	0.0169847
Metabolism	Nucleotide metabolism	00230 Purine metabolism [PATH:ko00230]	ENTPD5_6; ectonucleoside triphosphate diphosphohydrolase 5/6 [EC:3.6.1.6]	28	14	499559	622533	0.00560494	0.00224888	0.00475641	0.0180017	0.00335607	0.000615541	0.00609659
Metabolism	Energy metabolism	00680 Methane metabolism [PATH:ko00680]	ehbK; energy-converting hydrogenase B subunit K	137	119	499559	622533	0.0274242	0.0191155	0.00476605	0.0180074	0.00830874	0.0022214	0.0143961
Metabolism	Energy metabolism	00680 Methane metabolism [PATH:ko00680]	gfa; S-(hydroxymethyl)glutathione synthase [EC:4.4.1.22]	19	7	499559	622533	0.00380335	0.00112444	0.00476932	0.0180043	0.00267892	0.000423118	0.00493471
Metabolism	Amino acid metabolism	00310 Lysine degradation [PATH:ko00310]	iucC; aerobactin synthase [EC:6.3.2.39]	19	7	499559	622533	0.00380335	0.00112444	0.00476932	0.0179889	0.00267892	0.000423118	0.00493471
Metabolism	Xenobiotics biodegradation and metabolism	00361 Chlorocyclohexane and chlorobenzene degradation [PATH:ko00361]	E3.1.1.45; carboxymethylenebutenolidase [EC:3.1.1.45]	19	7	499559	622533	0.00380335	0.00112444	0.00476932	0.0179735	0.00267892	0.000423118	0.00493471
Metabolism	Amino acid metabolism	00250 Alanine, aspartate and glutamate metabolism [PATH:ko00250]	ABAT; 4-aminobutyrate aminotransferase / (S)-3-amino-2-methylpropionate transaminase [EC:2.6.1.19 2.6.1.22]	19	7	499559	622533	0.00380335	0.00112444	0.00476932	0.0179582	0.00267892	0.000423118	0.00493471
Metabolism	Xenobiotics biodegradation and metabolism	00633 Nitrotoluene degradation [PATH:ko00633]	nemA; N-ethylmaleimide reductase [EC:1.-.-.-]	182	167	499559	622533	0.0364321	0.0268259	0.00504752	0.018925	0.00960625	0.00257778	0.0166347
Metabolism	Glycan biosynthesis and metabolism	00532 Glycosaminoglycan biosynthesis - chondroitin sulfate / dermatan sulfate [PATH:ko00532]	B4GALT7; xylosylprotein 4-beta-galactosyltransferase [EC:2.4.1.133]	30	69	499559	622533	0.0060053	0.0110837	0.00522117	0.0195098	-0.00507845	-0.00881676	-0.00134015
Metabolism	Metabolism of terpenoids and polyketides	00281 Geraniol degradation [PATH:ko00281]	atuC; geranyl-CoA carboxylase beta subunit [EC:6.4.1.5]	65	47	499559	622533	0.0130115	0.0075498	0.00556606	0.0207108	0.00546168	0.00127892	0.00964443
Metabolism	Metabolism of cofactors and vitamins	00860 Porphyrin and chlorophyll metabolism [PATH:ko00860]	bchC; 3-hydroxyethyl bacteriochlorophyllide a dehydrogenase [EC:1.-.-.-]	0	9	499559	622533	0	0.00144571	0.00566668	0.0209791	-0.00144571	-0.0027438	-0.000147615
Metabolism	Carbohydrate metabolism	00500 Starch and sucrose metabolism [PATH:ko00500]	GAUT; alpha-1,4-galacturonosyltransferase [EC:2.4.1.43]	0	9	499559	622533	0	0.00144571	0.00566668	0.0209264	-0.00144571	-0.0027438	-0.000147615
Metabolism	Glycan biosynthesis and metabolism	00540 Lipopolysaccharide biosynthesis [PATH:ko00540]	waaU, rfaK; heptosyltransferase IV [EC:2.4.-.-]	0	9	499559	622533	0	0.00144571	0.00566668	0.0209089	-0.00144571	-0.0027438	-0.000147615
Metabolism	Metabolism of cofactors and vitamins	00830 Retinol metabolism [PATH:ko00830]	DHRS4L2; dehydrogenase/reductase SDR family member 4-like protein 2 [EC:1.1.-.-]	0	9	499559	622533	0	0.00144571	0.00566668	0.0208566	-0.00144571	-0.0027438	-0.000147615
Metabolism	Metabolism of cofactors and vitamins	00790 Folate biosynthesis [PATH:ko00790]	folK; 2-amino-4-hydroxy-6-hydroxymethyldihydropteridine diphosphokinase [EC:2.7.6.3]	0	9	499559	622533	0	0.00144571	0.00566668	0.0208392	-0.00144571	-0.0027438	-0.000147615
Metabolism	Amino acid metabolism	00330 Arginine and proline metabolism [PATH:ko00330]	ACT; agmatine coumaroyltransferase [EC:2.3.1.64 2.3.1.-]	0	9	499559	622533	0	0.00144571	0.00566668	0.0207527	-0.00144571	-0.0027438	-0.000147615
Metabolism	Glycan biosynthesis and metabolism	00534 Glycosaminoglycan biosynthesis - heparan sulfate / heparin [PATH:ko00534]	NDST1; heparan sulfate N-deacetylase/N-sulfotransferase NDST1 [EC:3.1.1.- 2.8.2.-]	54	107	499559	622533	0.0108095	0.0171878	0.00582791	0.0213079	-0.00637831	-0.0110811	-0.00167552
Metabolism	Amino acid metabolism	00260 Glycine, serine and threonine metabolism [PATH:ko00260]	ddc; L-2,4-diaminobutyrate decarboxylase [EC:4.1.1.86]	14	40	499559	622533	0.00280247	0.00642536	0.00591525	0.0215914	-0.00362289	-0.00645026	-0.000795521
Metabolism	Energy metabolism	00680 Methane metabolism [PATH:ko00680]	ehaK; energy-converting hydrogenase A subunit K	149	133	499559	622533	0.0298263	0.0213643	0.00614001	0.0222828	0.00846198	0.0020993	0.0148247
Metabolism	Biosynthesis of Other Secondary Metabolites	01058 Acridone alkaloid biosynthesis [PATH:ko01058]	E2.1.1.111; anthranilate N-methyltransferase [EC:2.1.1.111]	28	65	499559	622533	0.00560494	0.0104412	0.00614247	0.0222551	-0.00483627	-0.00846889	-0.00120365
Metabolism	Metabolism of terpenoids and polyketides	00522 Biosynthesis of 12-, 14- and 16-membered macrolides [PATH:ko00522]	eryK; erythromycin 12 hydroxylase [EC:1.14.13.154]	267	262	499559	622533	0.0534471	0.0420861	0.00687194	0.0246953	0.011361	0.00281985	0.0199022
Metabolism	Metabolism of terpenoids and polyketides	00904 Diterpenoid biosynthesis [PATH:ko00904]	CYP720B1, PTAO; cytochrome P450, family 720, subfamily B, polypeptide 1 (abietadienol/abietadienal oxidase) [EC:1.14.13.109]	267	262	499559	622533	0.0534471	0.0420861	0.00687194	0.0246752	0.011361	0.00281985	0.0199022
Metabolism	Carbohydrate metabolism	00562 Inositol phosphate metabolism [PATH:ko00562]	iolC; 5-dehydro-2-deoxygluconokinase [EC:2.7.1.92]	299	456	499559	622533	0.0598528	0.0732491	0.00703795	0.0251689	-0.0133963	-0.0232979	-0.00349476
Metabolism	Amino acid metabolism	00400 Phenylalanine, tyrosine and tryptophan biosynthesis [PATH:ko00400]	aroKB; shikimate kinase / 3-dehydroquinate synthase [EC:2.7.1.71 4.2.3.4]	22	10	499559	622533	0.00440388	0.00160634	0.00703885	0.0251518	0.00279754	0.000351705	0.00524338
Metabolism	Amino acid metabolism	00260 Glycine, serine and threonine metabolism [PATH:ko00260]	ectD; ectoine hydroxylase [EC:1.14.11.-]	14	4	499559	622533	0.00280247	0.000642536	0.00717843	0.0255265	0.00215994	0.000209024	0.00411085
Metabolism	Nucleotide metabolism	00230 Purine metabolism [PATH:ko00230]	CANT1; soluble calcium-activated nucleotidase 1 [EC:3.6.1.6]	25	12	499559	622533	0.00500441	0.00192761	0.00725141	0.0257653	0.00307681	0.000478781	0.00567483
Metabolism	Glycan biosynthesis and metabolism	00603 Glycosphingolipid biosynthesis - globo series [PATH:ko00603]	B3GALNT1, B3GALT3; galactosylgalactosylglucosylceramide beta-D-acetylgalactosaminyltransferase [EC:2.4.1.79]	132	116	499559	622533	0.0264233	0.0186336	0.00726126	0.0257795	0.00778976	0.00179618	0.0137833
Metabolism	Carbohydrate metabolism	00052 Galactose metabolism [PATH:ko00052]	B4GALT2; beta-1,4-galactosyltransferase 2 [EC:2.4.1.22 2.4.1.90 2.4.1.38 2.4.1.-]	190	178	499559	622533	0.0380335	0.0285929	0.00729556	0.0258805	0.00944068	0.00224062	0.0166407
Metabolism	Amino acid metabolism	00260 Glycine, serine and threonine metabolism [PATH:ko00260]	SARDH; sarcosine dehydrogenase [EC:1.5.8.3]	76	139	499559	622533	0.0152134	0.0223281	0.0077499	0.027273	-0.00711472	-0.0125153	-0.00171417
Metabolism	Metabolism of cofactors and vitamins	00760 Nicotinate and nicotinamide metabolism [PATH:ko00760]	PNC1; nicotinamidase [EC:3.5.1.19]	6	0	499559	622533	0.00120106	0	0.00778651	0.0272497	0.00120106	-0.000113553	0.00251567
Metabolism	Metabolism of cofactors and vitamins	00830 Retinol metabolism [PATH:ko00830]	CYP26B; cytochrome P450, family 26, subfamily B	6	0	499559	622533	0.00120106	0	0.00778651	0.0272281	0.00120106	-0.000113553	0.00251567
Metabolism	Metabolism of terpenoids and polyketides	01053 Biosynthesis of siderophore group nonribosomal peptides [PATH:ko01053]	mbtE; mycobactin peptide synthetase MbtE	88	71	499559	622533	0.0176155	0.011405	0.00789913	0.0274695	0.00621052	0.00132038	0.0111007
Metabolism	Metabolism of other amino acids	00480 Glutathione metabolism [PATH:ko00480]	E1.11.1.12; phospholipid-hydroperoxide glutathione peroxidase [EC:1.11.1.12]	88	71	499559	622533	0.0176155	0.011405	0.00789913	0.0274479	0.00621052	0.00132038	0.0111007
Metabolism	Amino acid metabolism	00310 Lysine degradation [PATH:ko00310]	PLOD2; procollagen-lysine,2-oxoglutarate 5-dioxygenase 2 [EC:1.14.11.4]	357	364	499559	622533	0.071463	0.0584708	0.00794904	0.0275996	0.0129922	0.00310067	0.0228838
Metabolism	Metabolism of terpenoids and polyketides	00900 Terpenoid backbone biosynthesis [PATH:ko00900]	mvaA; hydroxymethylglutaryl-CoA reductase [EC:1.1.1.88]	48	96	499559	622533	0.00960847	0.0154209	0.00804908	0.0278812	-0.00581239	-0.0102772	-0.00134758
Metabolism	Carbohydrate metabolism	00520 Amino sugar and nucleotide sugar metabolism [PATH:ko00520]	wecC; UDP-N-acetyl-D-mannosaminuronic acid dehydrogenase [EC:1.1.1.336]	48	96	499559	622533	0.00960847	0.0154209	0.00804908	0.0278593	-0.00581239	-0.0102772	-0.00134758
Metabolism	Energy metabolism	00190 Oxidative phosphorylation [PATH:ko00190]	qcrC; ubiquinol-cytochrome c reductase cytochrome c subunit	48	96	499559	622533	0.00960847	0.0154209	0.00804908	0.0278375	-0.00581239	-0.0102772	-0.00134758
Metabolism	Metabolism of cofactors and vitamins	00770 Pantothenate and CoA biosynthesis [PATH:ko00770]	acpS; holo-[acyl-carrier protein] synthase [EC:2.7.8.7]	48	96	499559	622533	0.00960847	0.0154209	0.00804908	0.0278157	-0.00581239	-0.0102772	-0.00134758
Metabolism	Amino acid metabolism	00280 Valine, leucine and isoleucine degradation [PATH:ko00280]	ALDH9A1; aldehyde dehydrogenase family 9 member A1 [EC:1.2.1.47 1.2.1.3]	48	96	499559	622533	0.00960847	0.0154209	0.00804908	0.0277939	-0.00581239	-0.0102772	-0.00134758
Metabolism	Metabolism of terpenoids and polyketides	00904 Diterpenoid biosynthesis [PATH:ko00904]	E1.14.11.13; gibberellin 2-oxidase [EC:1.14.11.13]	48	96	499559	622533	0.00960847	0.0154209	0.00804908	0.0277722	-0.00581239	-0.0102772	-0.00134758
Metabolism	Metabolism of cofactors and vitamins	00790 Folate biosynthesis [PATH:ko00790]	QDPR; dihydropteridine reductase [EC:1.5.1.34]	12	36	499559	622533	0.00240212	0.00578283	0.0082445	0.0283577	-0.00338071	-0.00606138	-0.000700038
Metabolism	Carbohydrate metabolism	00520 Amino sugar and nucleotide sugar metabolism [PATH:ko00520]	NANS, SAS; sialic acid synthase [EC:2.5.1.56 2.5.1.57]	40	83	499559	622533	0.00800706	0.0133326	0.00872606	0.0299208	-0.00532556	-0.00947161	-0.00117952
Metabolism	Lipid metabolism	00561 Glycerolipid metabolism [PATH:ko00561]	ATS1; glycerol-3-phosphate O-acyltransferase [EC:2.3.1.15]	40	83	499559	622533	0.00800706	0.0133326	0.00872606	0.0298976	-0.00532556	-0.00947161	-0.00117952
Metabolism	Lipid metabolism	00592 alpha-Linolenic acid metabolism [PATH:ko00592]	FADS2; fatty acid desaturase 2 (delta-6 desaturase) [EC:1.14.19.-]	199	315	499559	622533	0.0398351	0.0505997	0.00884187	0.030224	-0.0107646	-0.0189812	-0.00254796
Metabolism	Lipid metabolism	00600 Sphingolipid metabolism [PATH:ko00600]	E3.1.4.41; sphingomyelin phosphodiesterase D [EC:3.1.4.41]	55	39	499559	622533	0.0110097	0.00626473	0.00890707	0.0303998	0.00474498	0.00087988	0.00861008
Metabolism	Metabolism of other amino acids	00460 Cyanoamino acid metabolism [PATH:ko00460]	hcnC; hydrogen cyanide synthase HcnC [EC:1.4.99.5]	62	117	499559	622533	0.0124109	0.0187942	0.00897783	0.0304763	-0.00638324	-0.0113344	-0.00143209
Metabolism	Energy metabolism	00195 Photosynthesis [PATH:ko00195]	petG; cytochrome b6-f complex subunit 5	28	63	499559	622533	0.00560494	0.0101199	0.0100027	0.0335936	-0.004515	-0.00811726	-0.000912743
Metabolism	Lipid metabolism	00564 Glycerophospholipid metabolism [PATH:ko00564]	ACHE; acetylcholinesterase [EC:3.1.1.7]	28	63	499559	622533	0.00560494	0.0101199	0.0100027	0.0335681	-0.004515	-0.00811726	-0.000912743
Metabolism	Carbohydrate metabolism	00010 Glycolysis / Gluconeogenesis [PATH:ko00010]	PGK, pgk; phosphoglycerate kinase [EC:2.7.2.3]	729	795	499559	622533	0.145929	0.127704	0.0100504	0.0336767	0.0182246	0.00405972	0.0323895
Metabolism	Glycan biosynthesis and metabolism	00563 Glycosylphosphatidylinositol(GPI)-anchor biosynthesis [PATH:ko00563]	PIGZ, SMP3; phosphatidylinositol glycan, class Z [EC:2.4.1.-]	79	63	499559	622533	0.0158139	0.0101199	0.010168	0.0340193	0.005694	0.00105059	0.0103374
Metabolism	Metabolism of cofactors and vitamins	00780 Biotin metabolism [PATH:ko00780]	HLCS; biotin--protein ligase [EC:6.3.4.9 6.3.4.10 6.3.4.11 6.3.4.15]	112	97	499559	622533	0.0224198	0.0155815	0.0105111	0.0350607	0.00683827	0.00130302	0.0123735
Metabolism	Energy metabolism	00196 Photosynthesis - antenna proteins [PATH:ko00196]	cpeD, mpeD; phycoerythrin-associated linker protein	0	8	499559	622533	0	0.00128507	0.0105189	0.0349547	-0.00128507	-0.00252915	-4.09969e-05
Metabolism	Energy metabolism	00910 Nitrogen metabolism [PATH:ko00910]	napB; cytochrome c-type protein NapB	0	8	499559	622533	0	0.00128507	0.0105189	0.0348759	-0.00128507	-0.00252915	-4.09969e-05
Metabolism	Energy metabolism	00190 Oxidative phosphorylation [PATH:ko00190]	coxC; cytochrome c oxidase subunit III [EC:1.9.3.1]	0	8	499559	622533	0	0.00128507	0.0105189	0.0348236	-0.00128507	-0.00252915	-4.09969e-05
Metabolism	Amino Acid Metabolism	00270 Cysteine and methionine metabolism [PATH:ko00270]	E4.3.1.17, sdaA; L-serine dehydratase [EC:4.3.1.17]	0	8	499559	622533	0	0.00128507	0.0105189	0.0347975	-0.00128507	-0.00252915	-4.09969e-05
Metabolism	Amino acid metabolism	00260 Glycine, serine and threonine metabolism [PATH:ko00260]	GLDC, gcvP; glycine dehydrogenase [EC:1.4.4.2]	130	116	499559	622533	0.026023	0.0186336	0.0106536	0.0351378	0.0073894	0.00142318	0.0133556
Metabolism	Metabolism of terpenoids and polyketides	00253 Tetracycline biosynthesis [PATH:ko00253]	oxyK; bifunctional cyclase/aromatase [EC:4.2.1.-]	32	19	499559	622533	0.00640565	0.00305205	0.0107087	0.0352932	0.0033536	0.000390666	0.00631654
Metabolism	Metabolism of terpenoids and polyketides	00904 Diterpenoid biosynthesis [PATH:ko00904]	KSL11; stemod-13(17)-ene synthase [EC:4.2.3.34]	29	64	499559	622533	0.00580512	0.0102806	0.0116405	0.0382213	-0.00447546	-0.00811643	-0.00083449
Metabolism	Metabolism of terpenoids and polyketides	00253 Tetracycline biosynthesis [PATH:ko00253]	oxyB; oxy minimal PKS chain-length factor (CLF/KS beta) [EC:2.3.1.-]	29	64	499559	622533	0.00580512	0.0102806	0.0116405	0.0381928	-0.00447546	-0.00811643	-0.00083449
Metabolism	Energy metabolism	00680 Methane metabolism [PATH:ko00680]	ehaO; energy-converting hydrogenase A subunit O	29	64	499559	622533	0.00580512	0.0102806	0.0116405	0.0381645	-0.00447546	-0.00811643	-0.00083449
Metabolism	Metabolism of terpenoids and polyketides	00906 Carotenoid biosynthesis [PATH:ko00906]	K10212, crtO; glycosyl-4,4'-diaponeurosporenoate acyltransferase [EC:2.3.1.-]	38	24	499559	622533	0.00760671	0.00385522	0.0116946	0.0383135	0.00375149	0.000529502	0.00697348
Metabolism	Amino acid metabolism	00400 Phenylalanine, tyrosine and tryptophan biosynthesis [PATH:ko00400]	QUIB, qa-3; quinate dehydrogenase [EC:1.1.1.24]	57	42	499559	622533	0.0114101	0.00674663	0.0123198	0.0402123	0.00466343	0.000713201	0.00861367
Metabolism	Metabolism of terpenoids and polyketides	00909 Sesquiterpenoid and triterpenoid biosynthesis [PATH:ko00909]	TPS-LON; longifolene synthase [EC:4.2.3.58]	114	100	499559	622533	0.0228201	0.0160634	0.0125025	0.0407484	0.00675672	0.00116342	0.01235
Metabolism	Energy metabolism	00680 Methane metabolism [PATH:ko00680]	ehaG; energy-converting hydrogenase A subunit G	114	100	499559	622533	0.0228201	0.0160634	0.0125025	0.0407183	0.00675672	0.00116342	0.01235
Metabolism	Lipid metabolism	00600 Sphingolipid metabolism [PATH:ko00600]	E3.1.4.12; sphingomyelin phosphodiesterase [EC:3.1.4.12]	59	44	499559	622533	0.0118104	0.0070679	0.0125251	0.040672	0.00474252	0.000722617	0.00876242
Metabolism	Biosynthesis of other secondary metabolites	00950 Isoquinoline alkaloid biosynthesis [PATH:ko00950]	E1.21.3.3; reticuline oxidase [EC:1.21.3.3]	62	47	499559	622533	0.0124109	0.0075498	0.0127618	0.0412282	0.00486115	0.000739155	0.00898314
Metabolism	Carbohydrate metabolism	00051 Fructose and mannose metabolism [PATH:ko00051]	E2.7.1.105, PFK; 6-phosphofructo-2-kinase [EC:2.7.1.105]	62	47	499559	622533	0.0124109	0.0075498	0.0127618	0.041198	0.00486115	0.000739155	0.00898314
Metabolism	Amino acid metabolism	00360 Phenylalanine metabolism [PATH:ko00360]	PHACA; phenylacetate 2-hydroxylase [EC:1.14.13.-]	128	115	499559	622533	0.0256226	0.0184729	0.0129838	0.0417926	0.00714968	0.00121981	0.0130796
Metabolism	Nucleotide metabolism	00230 Purine metabolism [PATH:ko00230]	E3.6.1.17; bis(5'-nucleosidyl)-tetraphosphatase [EC:3.6.1.17]	67	52	499559	622533	0.0134118	0.00835297	0.0129901	0.0417517	0.00505886	0.000772607	0.00934511
Metabolism	Energy metabolism	00910 Nitrogen metabolism [PATH:ko00910]	norC; nitric oxide reductase subunit C	72	57	499559	622533	0.0144127	0.00915614	0.0130461	0.04181	0.00525657	0.000812653	0.00970049
Metabolism	Energy metabolism	00195 Photosynthesis [PATH:ko00195]	psbF; photosystem II cytochrome b559 subunit beta	8	1	499559	622533	0.00160141	0.000160634	0.0133727	0.0426709	0.00144078	-6.63001e-05	0.00294786
Metabolism	Metabolism of other amino acids	00480 Glutathione metabolism [PATH:ko00480]	RRM1; ribonucleoside-diphosphate reductase subunit M1 [EC:1.17.4.1]	330	491	499559	622533	0.0660583	0.0788713	0.0135525	0.0431511	-0.0128131	-0.0231363	-0.00248982
Metabolism	Metabolism of cofactors and vitamins	00130 Ubiquinone and other terpenoid-quinone biosynthesis [PATH:ko00130]	K11785; 1,4-dihydroxy-6-naphthoate synthase [EC:1.14.-.-]	312	319	499559	622533	0.0624551	0.0512423	0.0145604	0.0459951	0.0112128	0.00193736	0.0204883
Metabolism	Carbohydrate metabolism	00620 Pyruvate metabolism [PATH:ko00620]	eutD; phosphotransacetylase	229	226	499559	622533	0.0458404	0.0363033	0.0147229	0.0464086	0.00953713	0.00159228	0.017482
Metabolism	Energy metabolism	00680 Methane metabolism [PATH:ko00680]	ehaN; energy-converting hydrogenase A subunit N	15	6	499559	622533	0.00300265	0.000963804	0.0152948	0.0481083	0.00203884	-1.87408e-05	0.00409643
Metabolism	Amino acid metabolism	00270 Cysteine and methionine metabolism [PATH:ko00270]	mtnB; methylthioribulose-1-phosphate dehydratase [EC:4.2.1.109]	35	22	499559	622533	0.00700618	0.00353395	0.0153554	0.0482302	0.00347223	0.000367683	0.00657678
Organismal Systems	Excretory system	04962 Vasopressin-regulated water reabsorption [PATH:ko04962]	ARHGDI, RHOGDI; Rho GDP-dissociation inhibitor	835	667	499559	622533	0.167147	0.107143	0	0	0.0600045	0.0457096	0.0742994
Organismal Systems	Immune system	04622 RIG-I-like receptor signaling pathway [PATH:ko04622]	PIN1; peptidyl-prolyl cis-trans isomerase NIMA-interacting 1 [EC:5.2.1.8]	0	260	499559	622533	0	0.0417649	3.39688e-67	4.05147e-65	-0.0417649	-0.047194	-0.0363357
Organismal Systems	Digestive system	04976 Bile secretion [PATH:ko04976]	AQP4; aquaporin-4	0	217	499559	622533	0	0.0348576	4.26279e-56	4.0895e-54	-0.0348576	-0.0398482	-0.029867
Organismal Systems	Immune system	04610 Complement and coagulation cascades [PATH:ko04610]	FGB; fibrinogen beta chain	0	170	499559	622533	0	0.0273078	3.50464e-44	2.812e-42	-0.0273078	-0.0317658	-0.0228498
Organismal Systems	Environmental adaptation	04626 Plant-pathogen interaction [PATH:ko04626]	RBOH; respiratory burst oxidase [EC:1.6.3.- 1.11.1.-]	0	169	499559	622533	0	0.0271472	6.43322e-44	4.89479e-42	-0.0271472	-0.0315931	-0.0227012
Organismal Systems	Digestive system	04976 Bile secretion [PATH:ko04976]	SLCO1A; solute carrier organic anion transporter family, member 1A	0	114	499559	622533	0	0.0183123	7.64483e-30	3.24391e-28	-0.0183123	-0.0220271	-0.0145975
Organismal Systems	Digestive system	04976 Bile secretion [PATH:ko04976]	AQP1; aquaporin-1	0	83	499559	622533	0	0.0133326	6.09299e-22	1.80459e-20	-0.0133326	-0.0165543	-0.0101109
Organismal Systems	Digestive system	04970 Salivary secretion [PATH:ko04970]	LYZ; lysozyme C [EC:3.2.1.17]	0	71	499559	622533	0	0.011405	9.54014e-19	2.41958e-17	-0.011405	-0.0144113	-0.00839872
Organismal Systems	Endocrine system	04910 Insulin signaling pathway [PATH:ko04910]	SREBP1, SREBF1; sterol regulatory element-binding transcription factor 1	0	71	499559	622533	0	0.011405	9.54014e-19	2.40575e-17	-0.011405	-0.0144113	-0.00839872
Organismal Systems	Excretory system	04966 Collecting duct acid secretion [PATH:ko04966]	SLC12A7, KCC4; solute carrier family 12 (potassium/chloride transporter), member 7	48	0	499559	622533	0.00960847	0	1.34976e-17	3.30915e-16	0.00960847	0.00653681	0.0126801
Organismal Systems	Environmental adaptation	04626 Plant-pathogen interaction [PATH:ko04626]	tuf, TUFM; elongation factor Tu	48	0	499559	622533	0.00960847	0	1.34976e-17	3.29087e-16	0.00960847	0.00653681	0.0126801
Organismal Systems	Immune system	04610 Complement and coagulation cascades [PATH:ko04610]	KLKB1; plasma kallikrein [EC:3.4.21.34]	47	0	499559	622533	0.0094083	0	3.03193e-17	7.15504e-16	0.0094083	0.0063651	0.0124515
Organismal Systems	Immune system	04623 Cytosolic DNA-sensing pathway [PATH:ko04623]	TREX1; three prime repair exonuclease 1 [EC:3.1.11.2]	0	57	499559	622533	0	0.00915614	3.14967e-15	6.46489e-14	-0.00915614	-0.0118866	-0.0064257
Organismal Systems	Endocrine system	03320 PPAR signaling pathway [PATH:ko03320]	APOC3; apolipoprotein C-III	0	55	499559	622533	0	0.00883487	1.09374e-14	2.1263e-13	-0.00883487	-0.0115233	-0.00614649
Organismal Systems	Endocrine system	04916 Melanogenesis [PATH:ko04916]	ASIP; agouti signaling protein	0	54	499559	622533	0	0.00867424	2.05185e-14	3.86958e-13	-0.00867424	-0.0113413	-0.00600718
Organismal Systems	Excretory system	04962 Vasopressin-regulated water reabsorption [PATH:ko04962]	AQP2; aquaporin-2	0	46	499559	622533	0	0.00738917	1.81107e-12	2.90627e-11	-0.00738917	-0.009878	-0.00490033
Organismal Systems	Immune system	04620 Toll-like receptor signaling pathway [PATH:ko04620]	TOLLIP; toll-interacting protein	0	39	499559	622533	0	0.00626473	1.28545e-10	1.69841e-09	-0.00626473	-0.00858441	-0.00394505
Organismal Systems	Immune system	04062 Chemokine signaling pathway [PATH:ko04062]	PREX1; phosphatidylinositol-3,4,5-trisphosphate-dependent Rac exchanger 1 protein	0	38	499559	622533	0	0.00610409	2.39513e-10	3.01991e-09	-0.00610409	-0.00839841	-0.00380978
Organismal Systems	Development	04360 Axon guidance [PATH:ko04360]	PLXNA; plexin A	1264	1226	499559	622533	0.253023	0.196937	4.53674e-10	5.45522e-09	0.0560858	0.0379739	0.0741978
Organismal Systems	Development	04360 Axon guidance [PATH:ko04360]	ROBO1; roundabout, axon guidance receptor 1	25	0	499559	622533	0.00500441	0	1.63611e-09	1.86568e-08	0.00500441	0.00268918	0.00731965
Organismal Systems	Digestive system	04974 Protein digestion and absorption [PATH:ko04974]	PRCP; lysosomal Pro-X carboxypeptidase [EC:3.4.16.2]	0	34	499559	622533	0	0.00546156	3.02497e-09	3.38812e-08	-0.00546156	-0.00765089	-0.00327222
Organismal Systems	Digestive system	04972 Pancreatic secretion [PATH:ko04972]	RAB8A, MEL; Ras-related protein Rab-8A	0	33	499559	622533	0	0.00530092	5.77614e-09	6.24757e-08	-0.00530092	-0.00746306	-0.00313878
Organismal Systems	Circulatory system	04270 Vascular smooth muscle contraction [PATH:ko04270]	KCNMB4; potassium large conductance calcium-activated channel subfamily M beta member 4	0	33	499559	622533	0	0.00530092	5.77614e-09	6.15703e-08	-0.00530092	-0.00746306	-0.00313878
Organismal Systems	Digestive system	04972 Pancreatic secretion [PATH:ko04972]	CTRL; chymotrypsin-like protease [EC:3.4.21.-]	205	148	499559	622533	0.0410362	0.0237738	4.38044e-07	3.85846e-06	0.0172624	0.010111	0.0244137
Organismal Systems	Circulatory system	04270 Vascular smooth muscle contraction [PATH:ko04270]	KCNMB3; potassium large conductance calcium-activated channel subfamily M beta member 3	0	23	499559	622533	0	0.00369458	1.54804e-06	1.24435e-05	-0.00369458	-0.00555805	-0.00183112
Organismal Systems	Sensory system	04740 Olfactory transduction [PATH:ko04740]	CNGB1; cyclic nucleotide gated channel beta 1	0	23	499559	622533	0	0.00369458	1.54804e-06	1.23984e-05	-0.00369458	-0.00555805	-0.00183112
Organismal Systems	Excretory system	04962 Vasopressin-regulated water reabsorption [PATH:ko04962]	DYNC2LI; dynein light intermediate chain 2, cytosolic	191	141	499559	622533	0.0382337	0.0226494	2.64235e-06	2.07117e-05	0.0155843	0.00864572	0.0225229
Organismal Systems	Immune system	04610 Complement and coagulation cascades [PATH:ko04610]	TFPI; tissue factor pathway inhibitor	0	22	499559	622533	0	0.00353395	2.87588e-06	2.23831e-05	-0.00353395	-0.00536423	-0.00170367
Organismal Systems	Immune system	04610 Complement and coagulation cascades [PATH:ko04610]	PROS1; protein S	228	188	499559	622533	0.0456403	0.0301992	3.22978e-05	0.000210532	0.0154411	0.0077588	0.0231233
Organismal Systems	Endocrine system	04920 Adipocytokine signaling pathway [PATH:ko04920]	ADIPOR; adiponectin receptor	256	217	499559	622533	0.0512452	0.0348576	3.46941e-05	0.000224824	0.0163876	0.00823095	0.0245443
Organismal Systems	Circulatory system	04270 Vascular smooth muscle contraction [PATH:ko04270]	KCNMB1; potassium large conductance calcium-activated channel subfamily M beta member 1	0	17	499559	622533	0	0.00273078	6.82156e-05	0.000421618	-0.00273078	-0.00438246	-0.0010791
Organismal Systems	Excretory system	04960 Aldosterone-regulated sodium reabsorption [PATH:ko04960]	SCNN1A; nonvoltage-gated sodium channel 1 alpha	0	17	499559	622533	0	0.00273078	6.82156e-05	0.000419854	-0.00273078	-0.00438246	-0.0010791
Organismal Systems	Endocrine system	03320 PPAR signaling pathway [PATH:ko03320]	APOA5; apolipoprotein A-V	56	28	499559	622533	0.0112099	0.00449775	7.06762e-05	0.000433789	0.00671213	0.00298299	0.0104413
Organismal Systems	Sensory system	04744 Phototransduction [PATH:ko04744]	CNGA1; cyclic nucleotide gated channel alpha 1	750	762	499559	622533	0.150132	0.122403	8.06886e-05	0.000493868	0.0277293	0.0135658	0.0418927
Organismal Systems	Excretory system	04960 Aldosterone-regulated sodium reabsorption [PATH:ko04960]	SCNN1G; nonvoltage-gated sodium channel 1 gamma	458	722	499559	622533	0.0916809	0.115978	8.21145e-05	0.000499823	-0.0242969	-0.0365635	-0.0120304
Organismal Systems	Development	04360 Axon guidance [PATH:ko04360]	EPHA8, EEK; Eph receptor A8 [EC:2.7.10.1]	0	16	499559	622533	0	0.00257014	0.000130427	0.000772583	-0.00257014	-0.00418306	-0.000957225
Organismal Systems	Digestive system	04974 Protein digestion and absorption [PATH:ko04974]	COL14A; collagen, type XIV, alpha	0	16	499559	622533	0	0.00257014	0.000130427	0.000767433	-0.00257014	-0.00418306	-0.000957225
Organismal Systems	Digestive system	04974 Protein digestion and absorption [PATH:ko04974]	SLC9A3, NHE3; solute carrier family 9 (sodium/hydrogen exchanger), member 3	0	16	499559	622533	0	0.00257014	0.000130427	0.000758333	-0.00257014	-0.00418306	-0.000957225
Organismal Systems	Digestive system	04971 Gastric acid secretion [PATH:ko04971]	KCNJ15; potassium inwardly-rectifying channel subfamily J member 15	11	0	499559	622533	0.00220194	0	0.000136181	0.000787634	0.00220194	0.000547128	0.00385676
Organismal Systems	Development	04320 Dorso-ventral axis formation [PATH:ko04320]	K10; DNA binding protein (fs(1)K10, female sterile(1)K10)	11	0	499559	622533	0.00220194	0	0.000136181	0.000784549	0.00220194	0.000547128	0.00385676
Organismal Systems	Endocrine system	04614 Renin-angiotensin system [PATH:ko04614]	CMA1; chymase [EC:3.4.21.39]	11	0	499559	622533	0.00220194	0	0.000136181	0.000781489	0.00220194	0.000547128	0.00385676
Organismal Systems	Nervous system	04720 Long-term potentiation [PATH:ko04720]	PPP1R1A; protein phosphatase 1, regulatory (inhibitor) subunit 1A	0	15	499559	622533	0	0.00240951	0.000250554	0.00138385	-0.00240951	-0.00398244	-0.000836579
Organismal Systems	Digestive system	04972 Pancreatic secretion [PATH:ko04972]	CELA3; pancreatic endopeptidase E [EC:3.4.21.70]	0	14	499559	622533	0	0.00224888	0.000483389	0.00247758	-0.00224888	-0.00378046	-0.00071729
Organismal Systems	Sensory system	04742 Taste transduction [PATH:ko04742]	ACCN1, BNAC1; amiloride-sensitive cation channel 1, neuronal (degenerin)	0	12	499559	622533	0	0.00192761	0.000910955	0.00436487	-0.00192761	-0.00337181	-0.000483404
Organismal Systems	Digestive system	04974 Protein digestion and absorption [PATH:ko04974]	ELN; elastin	0	12	499559	622533	0	0.00192761	0.000910955	0.0042812	-0.00192761	-0.00337181	-0.000483404
Organismal Systems	Circulatory system	04270 Vascular smooth muscle contraction [PATH:ko04270]	KCNMB2; potassium large conductance calcium-activated channel subfamily M beta member 2	0	12	499559	622533	0	0.00192761	0.000910955	0.00427664	-0.00192761	-0.00337181	-0.000483404
Organismal Systems	Excretory system	04964 Proximal tubule bicarbonate reclamation [PATH:ko04964]	SLC25A10, DIC; solute carrier family 25 (mitochondrial dicarboxylate transporter), member 10	0	13	499559	622533	0	0.00208824	0.000936016	0.00437105	-0.00208824	-0.00357698	-0.000599506
Organismal Systems	Immune system	04610 Complement and coagulation cascades [PATH:ko04610]	F13A1; coagulation factor XIII A1 polypeptide [EC:2.3.2.13]	75	51	499559	622533	0.0150132	0.00819234	0.00101094	0.004571	0.0068209	0.00239327	0.0112485
Organismal Systems	Digestive system	04976 Bile secretion [PATH:ko04976]	OSTBETA, OSTB, SLC51A2; organic solute transporter subunit beta	46	101	499559	622533	0.00920812	0.016224	0.00140243	0.00620135	-0.00701592	-0.0115035	-0.00252834
Organismal Systems	Circulatory system	04270 Vascular smooth muscle contraction [PATH:ko04270]	MYL6; myosin light chain 6	338	328	499559	622533	0.0676597	0.052688	0.0014384	0.00632235	0.0149717	0.00542638	0.024517
Organismal Systems	Immune system	04610 Complement and coagulation cascades [PATH:ko04610]	F5; coagulation factor V (labile factor)	0	11	499559	622533	0	0.00176697	0.00166888	0.00722743	-0.00176697	-0.00316475	-0.0003692
Organismal Systems	Development	04360 Axon guidance [PATH:ko04360]	SLIT3; slit 3	0	11	499559	622533	0	0.00176697	0.00166888	0.00713639	-0.00176697	-0.00316475	-0.0003692
Organismal Systems	Development	04360 Axon guidance [PATH:ko04360]	EPHA3, HEK, TYRO4; Eph receptor A3 [EC:2.7.10.1]	142	119	499559	622533	0.0284251	0.0191155	0.00169439	0.00718285	0.00930962	0.00315559	0.0154636
Organismal Systems	Development	04360 Axon guidance [PATH:ko04360]	EPHB2, ERK, DRT; Eph receptor B2 [EC:2.7.10.1]	19	53	499559	622533	0.00380335	0.0085136	0.00189882	0.00792011	-0.00471025	-0.00792349	-0.00149701
Organismal Systems	Digestive system	04971 Gastric acid secretion [PATH:ko04971]	KCNJ2; potassium inwardly-rectifying channel subfamily J member 2	19	6	499559	622533	0.00380335	0.000963804	0.0019674	0.00817528	0.00283955	0.000609987	0.00506911
Organismal Systems	Digestive system	04970 Salivary secretion [PATH:ko04970]	SLC4A2, AE2; solute carrier family 4 (anion exchanger), member 2	137	115	499559	622533	0.0274242	0.0184729	0.00214552	0.0088903	0.00895127	0.0028986	0.0150039
Organismal Systems	Digestive system	04976 Bile secretion [PATH:ko04976]	NCEH1, AADACL1; neutral cholesterol ester hydrolase 1 [EC:3.1.1.-]	315	306	499559	622533	0.0630556	0.049154	0.00220244	0.00909203	0.0139016	0.00467254	0.0231306
Organismal Systems	Digestive system	04971 Gastric acid secretion [PATH:ko04971]	KCNJ16; potassium inwardly-rectifying channel subfamily J member 16	89	67	499559	622533	0.0178157	0.0107625	0.00223797	0.00922145	0.00705323	0.0021899	0.0119166
Organismal Systems	Sensory system	04745 Phototransduction - fly [PATH:ko04745]	RDGC; retinal degeneration C protein [EC:3.1.3.16]	41	90	499559	622533	0.00820724	0.0144571	0.00266359	0.0108336	-0.00624983	-0.010506	-0.00199363
Organismal Systems	Endocrine system	03320 PPAR signaling pathway [PATH:ko03320]	ANGPTL4, PGAR; angiopoietin-like 4	207	193	499559	622533	0.0414365	0.0310024	0.00437846	0.0166858	0.0104342	0.00294091	0.0179274
Organismal Systems	Endocrine system	03320 PPAR signaling pathway [PATH:ko03320]	SLC27A6, FATP6; solute carrier family 27 (fatty acid transporter), member 6	65	47	499559	622533	0.0130115	0.0075498	0.00556606	0.0207283	0.00546168	0.00127892	0.00964443
Organismal Systems	Development	04380 Osteoclast differentiation [PATH:ko04380]	CYLD, USLP2; ubiquitin thioesterase CYLD [EC:3.1.2.15]	31	17	499559	622533	0.00620547	0.00273078	0.00564735	0.0209251	0.00347469	0.00058013	0.00636926
Organismal Systems	Endocrine system	04910 Insulin signaling pathway [PATH:ko04910]	RHOQ, TC10; Ras homolog gene family, member Q	40	24	499559	622533	0.00800706	0.00385522	0.00576163	0.021083	0.00415184	0.000876692	0.007427
Organismal Systems	Development	04360 Axon guidance [PATH:ko04360]	EPHA4, SEK, TYRO1; Eph receptor A4 [EC:2.7.10.1]	83	151	499559	622533	0.0166147	0.0242557	0.00603711	0.0219635	-0.00764109	-0.0132614	-0.00202082
Organismal Systems	Environmental adaptation	04710 Circadian rhythm [PATH:ko04710]	NPAS2; neuronal PAS domain-containing protein 2	42	26	499559	622533	0.00840742	0.00417649	0.00631065	0.0228083	0.00423093	0.00087042	0.00759144
Organismal Systems	Digestive system	04976 Bile secretion [PATH:ko04976]	SLC10A2, ASBT; solute carrier family 10 (sodium/bile acid cotransporter), member 2	22	10	499559	622533	0.00440388	0.00160634	0.00703885	0.0251314	0.00279754	0.000351705	0.00524338
Organismal Systems	Digestive system	04972 Pancreatic secretion [PATH:ko04972]	CPB1; carboxypeptidase B [EC:3.4.17.2]	6	0	499559	622533	0.00120106	0	0.00778651	0.02738	0.00120106	-0.000113553	0.00251567
Organismal Systems	Digestive system	04972 Pancreatic secretion [PATH:ko04972]	CPB2; carboxypeptidase B2 [EC:3.4.17.20]	143	128	499559	622533	0.0286252	0.0205612	0.00779099	0.0272007	0.00806409	0.00182062	0.0143076
Organismal Systems	Endocrine system	03320 PPAR signaling pathway [PATH:ko03320]	UBC; ubiquitin C	869	959	499559	622533	0.173953	0.154048	0.0101701	0.0339748	0.0199054	0.00443741	0.0353733
Organismal Systems	Nervous system	04730 Long-term depression [PATH:ko04730]	GNAZ; guanine nucleotide-binding protein G(z) subunit alpha	0	8	499559	622533	0	0.00128507	0.0105189	0.0347454	-0.00128507	-0.00252915	-4.09969e-05
Organismal Systems	Endocrine system	03320 PPAR signaling pathway [PATH:ko03320]	FABP4, aP2; fatty acid-binding protein 4, adipocyte	47	92	499559	622533	0.0094083	0.0147783	0.0130101	0.0417552	-0.00537003	-0.00976737	-0.000972696
Organismal Systems	Development	04360 Axon guidance [PATH:ko04360]	PLXNB; plexin B	126	113	499559	622533	0.0252222	0.0181516	0.0132691	0.0424322	0.0070706	0.00118627	0.0129549
Organismal Systems	Endocrine system	04910 Insulin signaling pathway [PATH:ko04910]	EXOC7, EXO70; exocyst complex component 7	124	111	499559	622533	0.0248219	0.0178304	0.0135582	0.0431379	0.00699151	0.00115311	0.0128299
Organismal Systems	Endocrine system	04614 Renin-angiotensin system [PATH:ko04614]	REN; renin [EC:3.4.23.15]	55	104	499559	622533	0.0110097	0.0167059	0.013689	0.0434914	-0.00569623	-0.0103825	-0.00100995
Organismal Systems	Development	04380 Osteoclast differentiation [PATH:ko04380]	JUNB; transcription factor jun-B	172	163	499559	622533	0.0344304	0.0261834	0.0142946	0.0452526	0.00824702	0.00136507	0.015129
